# Supplementary material for: Metronidazolium perchlorate
Source: Acta Crystallogr Sect E Struct Rep Online. 2010 Sep 30;66(Pt 10):o2647. doi: 10.1107/S1600536810038055 (PMC2983353; doi:10.1107/S1600536810038055)
Supplement: Supplementary file 1 [file e-66-o2647-sup1.cif]

##############################################################################
###                                                                        ###
###        Electronic paper (Acta Crystallographica Section E)             ###
###                                                                        ###
##############################################################################
#                                                                            #
# This CIF contains the data in a paper accepted for publication in Acta     #
# Crystallographica Section E. It conforms to the requirements of Notes      #
# for Authors for Section E, and has been peer reviewed under the auspices   #
# of the IUCr Commission on Journals.                                        #
#                                                                            #
# Full details of the Crystallographic Information File format               #
# are given in the paper "The Crystallographic Information File (CIF):       #
# a New Standard Archive File for Crystallography" by S. R. Hall, F. H.      #
# Allen and I. D. Brown [Acta Cryst. (1991), A47, 655-685].                  #
#                                                                            #
# The current version of the core CIF dictionary is obtainable from          #
# ftp://ftp.iucr.org/pub/cif_core.dic. The current version number is 2.4.    #
#                                                                            #
# Software is freely available for graphical display of the structure(s) in  #
# this CIF.  For information consult the CIF home page http://www.iucr.org/  #
# cif/home.html                                                              #
#                                                                            #
# This file may be used for bona fide research purposes within the           #
# scientific community so long as proper attribution is given to the journal # 
# article from which it was obtained.                                        #
#                                                                            #
##############################################################################
                                             
data_global
_audit_creation_method     SHELXL-97
_journal_date_recd_electronic     2010-09-10
_journal_date_accepted     2010-09-23
_journal_name_full     'Acta Crystallographica, Section E'
_journal_year     2010
_journal_volume     66
_journal_issue     10
_journal_page_first     o2647
_journal_page_last     o2647
_journal_paper_category     QO
_journal_coeditor_code     IS2601
_publ_contact_author_name     'Dr. Yong-Tao Wang'
_publ_contact_author_address
; Shandong Provincial Key Laboratory of Fine Chemicals
  Department of Chemical Engineering
  Shandong Institute of Light Industy
  Jinan, Shandong  250353
  P. R. China
;
_publ_contact_author_email     ceswyt@sohu.com
_publ_contact_author_fax     '86 531 89000551'
_publ_contact_author_phone     '86 531 89000551'
_publ_section_title
;
Metronidazolium perchlorate
;
loop_
    _publ_author_name
    _publ_author_footnote
    _publ_author_address
    'Yong-Tao Wang' ?
;
Shandong Provincial Key Laboratory of Fine Chemicals
Department of Chemical Engineering
Shandong Institute of Light Industry
Jinan, Shandong 250353
People's Republic of China
;
    'Xiao-Lei Chu' ?
;
Shandong Provincial Key Laboratory of Fine Chemicals
Department of Chemical Engineering
Shandong Institute of Light Industry
Jinan, Shandong 250353
People's Republic of China
;
    'Shi-Chen Yan' ?
;
Shandong Provincial Key Laboratory of Fine Chemicals
Department of Chemical Engineering
Shandong Institute of Light Industry
Jinan, Shandong 250353
People's Republic of China
;
    'Gui-Mei Tang' ?
;
Shandong Provincial Key Laboratory of Fine Chemicals
Department of Chemical Engineering
Shandong Institute of Light Industry
Jinan, Shandong 250353
People's Republic of China
;
data_I
_audit_creation_method     SHELXL-97
_chemical_name_systematic
;
1-(2-hydroxyethyl)-2-methyl-5-nitro-1<i>H</i>-imidazol-3-ium perchlorate
;
_chemical_name_common     ?
_chemical_formula_moiety     'C6 H10 N3 O3 +, Cl O4 -'
_chemical_formula_sum     'C6 H10 Cl N3 O7'
_chemical_formula_iupac     'C6 H10 N3 O3 +, Cl O4 -'
_chemical_formula_weight     271.62
_chemical_melting_point     ?
_symmetry_cell_setting     monoclinic
_symmetry_space_group_name_H-M     'P 21/c'
_symmetry_space_group_name_Hall     '-P 2ybc'
loop_
    _symmetry_equiv_pos_as_xyz
    'x, y, z'
    '-x, y+1/2, -z+1/2'
    '-x, -y, -z'
    'x, -y-1/2, z-1/2'
_cell_length_a     7.8541(13)
_cell_length_b     10.6791(17)
_cell_length_c     13.032(2)
_cell_angle_alpha     90.00
_cell_angle_beta     93.904(2)
_cell_angle_gamma     90.00
_cell_volume     1090.5(3)
_cell_formula_units_Z     4
_cell_measurement_reflns_used     5428
_cell_measurement_theta_min     2.47
_cell_measurement_theta_max     27.51
_cell_measurement_temperature     296(2)
_exptl_crystal_description     prism
_exptl_crystal_colour     colourless
_exptl_crystal_size_max     0.40
_exptl_crystal_size_mid     0.20
_exptl_crystal_size_min     0.20
_exptl_crystal_density_diffrn     1.654
_exptl_crystal_density_meas     ?
_exptl_crystal_density_method     'not measured'
_exptl_crystal_F_000     560
_exptl_absorpt_coefficient_mu     0.381
_exptl_absorpt_correction_type     multi-scan
_exptl_absorpt_process_details     '(SADABS; Sheldrick, 1996)'
_exptl_absorpt_correction_T_min     0.8624
_exptl_absorpt_correction_T_max     0.9276
_exptl_special_details
;
;
_diffrn_ambient_temperature     296(2)
_diffrn_radiation_type     MoK\a
_diffrn_radiation_wavelength     0.71073
_diffrn_radiation_source     'fine-focus sealed tube'
_diffrn_radiation_monochromator     graphite
_diffrn_measurement_device_type     'Bruker SMART CCD area-detector'
_diffrn_measurement_method     '\f and \w scans'
_diffrn_detector_area_resol_mean     ?
_diffrn_reflns_number     9191
_diffrn_reflns_av_R_equivalents     0.0295
_diffrn_reflns_av_sigmaI/netI     0.0254
_diffrn_reflns_theta_min     2.47
_diffrn_reflns_theta_max     27.51
_diffrn_reflns_theta_full     27.51
_diffrn_measured_fraction_theta_max     1.000
_diffrn_measured_fraction_theta_full     1.000
_diffrn_reflns_limit_h_min     -10
_diffrn_reflns_limit_h_max     10
_diffrn_reflns_limit_k_min     -13
_diffrn_reflns_limit_k_max     13
_diffrn_reflns_limit_l_min     -16
_diffrn_reflns_limit_l_max     16
_diffrn_standards_number     ?
_diffrn_standards_interval_count     ?
_diffrn_standards_interval_time     ?
_diffrn_standards_decay_%     ?
_refine_special_details
;
Refinement of <i>F</i>^2^ against ALL reflections. The weighted <i>R</i>-factor
<i>wR</i> and goodness of fit <i>S</i> are based on <i>F</i>^2^, conventional
<i>R</i>-factors <i>R</i> are based on <i>F</i>, with <i>F</i> set to zero for
negative <i>F</i>^2^. The threshold expression of <i>F</i>^2^ >
\s(<i>F</i>^2^) is used only for calculating <i>R</i>-factors(gt) <i>etc</i>.
and is not relevant to the choice of reflections for refinement.
<i>R</i>-factors based on <i>F</i>^2^ are statistically about twice as large
as those based on <i>F</i>, and <i>R</i>- factors based on ALL data will be
even larger.
;
_reflns_number_total     2509
_reflns_number_gt     2219
_reflns_threshold_expression     I>2sigma(I)
_refine_ls_structure_factor_coef     Fsqd
_refine_ls_matrix_type     full
_refine_ls_R_factor_all     0.0584
_refine_ls_R_factor_gt     0.0533
_refine_ls_wR_factor_gt     0.1523
_refine_ls_wR_factor_ref     0.1586
_refine_ls_goodness_of_fit_ref     1.044
_refine_ls_restrained_S_all     1.044
_refine_ls_number_reflns     2509
_refine_ls_number_parameters     155
_refine_ls_number_restraints     0
_refine_ls_hydrogen_treatment     constr
_refine_ls_weighting_scheme     calc
_refine_ls_weighting_details
         'calc w=1/[\s^2^(Fo^2^)+(0.0850P)^2^+0.8145P] where P=(Fo^2^+2Fc^2^)/3'
_atom_sites_solution_hydrogens     geom
_atom_sites_solution_primary     direct
_atom_sites_solution_secondary     difmap
_refine_ls_shift/su_max     0.001
_refine_ls_shift/su_mean     0.000
_refine_diff_density_max     0.601
_refine_diff_density_min     -0.434
_refine_ls_extinction_method     'SHELXL97 (Sheldrick, 2008)'
_refine_ls_extinction_coef     0.190(12)
_refine_ls_extinction_expression
                                  'Fc^*^=kFc[1+0.001xFc^2^\l^3^/sin(2\q)]^-1/4^'
loop_
    _atom_type_symbol
    _atom_type_description
    _atom_type_scat_dispersion_real
    _atom_type_scat_dispersion_imag
    _atom_type_scat_source
    'C' 'C' 0.0033 0.0016
                         'International Tables Vol C Tables 4.2.6.8 and 6.1.1.4'
    'H' 'H' 0.0000 0.0000
                         'International Tables Vol C Tables 4.2.6.8 and 6.1.1.4'
    'N' 'N' 0.0061 0.0033
                         'International Tables Vol C Tables 4.2.6.8 and 6.1.1.4'
    'O' 'O' 0.0106 0.0060
                         'International Tables Vol C Tables 4.2.6.8 and 6.1.1.4'
    'Cl' 'Cl' 0.1484 0.1585
                         'International Tables Vol C Tables 4.2.6.8 and 6.1.1.4'
_computing_data_collection     'SMART (Bruker, 2001)'
_computing_cell_refinement     'SAINT (Bruker, 2001)'
_computing_data_reduction     'SAINT (Bruker, 2001)'
_computing_structure_solution     'SHELXS97 (Sheldrick, 2008)'
_computing_structure_refinement     'SHELXL97 (Sheldrick, 2008)'
_computing_molecular_graphics     'SHELXTL (Sheldrick, 2008)'
_computing_publication_material     'SHELXTL (Sheldrick, 2008)'
loop_
    _atom_site_type_symbol
    _atom_site_label
    _atom_site_fract_x
    _atom_site_fract_y
    _atom_site_fract_z
    _atom_site_U_iso_or_equiv
    _atom_site_adp_type
    _atom_site_calc_flag
    _atom_site_refinement_flags
    _atom_site_occupancy
    _atom_site_disorder_assembly
    _atom_site_disorder_group
    O O1 0.7469(2) 0.70762(17) 0.58597(12) 0.0486(4) Uani d . 1 . .
    H H1 0.8599 0.7118 0.5945 0.073 Uiso d R 1 . .
    O O2 0.4144(3) 0.4116(2) 0.66132(15) 0.0639(6) Uani d . 1 . .
    O O3 0.2449(3) 0.4469(2) 0.78337(19) 0.0727(6) Uani d . 1 . .
    N N1 0.6726(2) 0.55501(15) 0.76908(12) 0.0340(4) Uani d . 1 . .
    N N2 0.6393(3) 0.64689(18) 0.91461(14) 0.0437(5) Uani d . 1 . .
    H H2 0.6580 0.6952 0.9643 0.066 Uiso d R 1 . .
    N N3 0.3813(3) 0.45742(19) 0.74353(16) 0.0487(5) Uani d . 1 . .
    C C1 0.7048(3) 0.5773(2) 0.58035(16) 0.0451(5) Uani d . 1 . .
    H H1A 0.7611 0.5397 0.5240 0.054 Uiso calc R 1 . .
    H H1B 0.5827 0.5686 0.5656 0.054 Uiso calc R 1 . .
    C C2 0.7567(3) 0.5070(2) 0.67880(16) 0.0404(5) Uani d . 1 . .
    H H2A 0.7283 0.4191 0.6694 0.048 Uiso calc R 1 . .
    H H2B 0.8794 0.5131 0.6922 0.048 Uiso calc R 1 . .
    C C3 0.7495(3) 0.6272(2) 0.84260(15) 0.0384(5) Uani d . 1 . .
    C C4 0.4896(3) 0.5882(2) 0.88970(17) 0.0441(5) Uani d . 1 . .
    H H4A 0.3928 0.5879 0.9270 0.053 Uiso calc R 1 . .
    C C5 0.5098(3) 0.53022(19) 0.79949(16) 0.0379(5) Uani d . 1 . .
    C C6 0.9254(3) 0.6762(3) 0.8466(2) 0.0550(6) Uani d . 1 . .
    H H6A 0.9791 0.6507 0.7860 0.083 Uiso calc R 1 . .
    H H6B 0.9887 0.6439 0.9065 0.083 Uiso calc R 1 . .
    H H6C 0.9228 0.7660 0.8500 0.083 Uiso calc R 1 . .
    Cl Cl1 1.22616(7) 0.74741(5) 0.59693(4) 0.0442(3) Uani d . 1 . .
    O O4 1.3343(4) 0.7477(2) 0.6879(2) 0.0994(10) Uani d . 1 . .
    O O5 1.1033(4) 0.6500(3) 0.5984(3) 0.1022(10) Uani d . 1 . .
    O O6 1.3237(5) 0.7180(3) 0.5116(2) 0.1074(11) Uani d . 1 . .
    O O7 1.1515(5) 0.8663(3) 0.5795(2) 0.1214(14) Uani d . 1 . .
loop_
    _atom_site_aniso_label
    _atom_site_aniso_U_11
    _atom_site_aniso_U_22
    _atom_site_aniso_U_33
    _atom_site_aniso_U_12
    _atom_site_aniso_U_13
    _atom_site_aniso_U_23
    O1 0.0558(10) 0.0482(10) 0.0408(8) -0.0064(7) -0.0038(7) 0.0107(7)
    O2 0.0773(14) 0.0622(12) 0.0503(11) -0.0159(10) -0.0096(9) -0.0110(9)
    O3 0.0564(12) 0.0751(14) 0.0870(16) -0.0189(10) 0.0074(11) 0.0038(12)
    N1 0.0444(9) 0.0313(8) 0.0258(8) 0.0031(7) -0.0008(6) 0.0019(6)
    N2 0.0642(12) 0.0368(9) 0.0302(9) 0.0026(8) 0.0033(8) -0.0042(7)
    N3 0.0558(12) 0.0405(10) 0.0487(11) -0.0059(9) -0.0055(9) 0.0065(8)
    C1 0.0627(14) 0.0457(12) 0.0266(9) -0.0026(10) 0.0012(9) -0.0006(8)
    C2 0.0534(12) 0.0381(11) 0.0297(9) 0.0067(9) 0.0044(8) -0.0019(8)
    C3 0.0510(12) 0.0356(10) 0.0279(9) 0.0016(8) -0.0038(8) 0.0012(7)
    C4 0.0549(13) 0.0390(11) 0.0391(11) 0.0050(9) 0.0086(9) 0.0025(9)
    C5 0.0452(11) 0.0335(10) 0.0347(10) 0.0013(8) -0.0006(8) 0.0037(8)
    C6 0.0545(14) 0.0615(16) 0.0476(13) -0.0111(12) -0.0074(10) -0.0048(11)
    Cl1 0.0468(4) 0.0427(4) 0.0425(4) -0.0003(2) -0.0022(2) -0.0002(2)
    O4 0.126(2) 0.0840(18) 0.0799(17) 0.0238(15) -0.0504(17) -0.0069(13)
    O5 0.0761(16) 0.097(2) 0.137(3) -0.0317(15) 0.0297(16) -0.0074(18)
    O6 0.137(3) 0.106(2) 0.0864(19) -0.013(2) 0.0566(19) 0.0002(16)
    O7 0.157(3) 0.0654(16) 0.129(2) 0.0509(17) -0.084(2) -0.0367(15)
_geom_special_details
;
All e.s.d.'s (except the e.s.d. in the dihedral angle between two l.s. planes)
are estimated using the full covariance matrix. The cell e.s.d.'s are taken
into account individually in the estimation of e.s.d.'s in distances, angles
and torsion angles; correlations between e.s.d.'s in cell parameters are only
used when they are defined by crystal symmetry. An approximate (isotropic)
treatment of cell e.s.d.'s is used for estimating e.s.d.'s involving l.s.
planes.
;
loop_
    _geom_bond_atom_site_label_1
    _geom_bond_atom_site_label_2
    _geom_bond_site_symmetry_2
    _geom_bond_distance
    _geom_bond_publ_flag
    O1 C1 . 1.431(3) ?
    O1 H1 . 0.8881 ?
    O2 N3 . 1.222(3) ?
    O3 N3 . 1.227(3) ?
    N1 C3 . 1.341(3) ?
    N1 C5 . 1.390(3) ?
    N1 C2 . 1.479(3) ?
    N2 C3 . 1.336(3) ?
    N2 C4 . 1.353(3) ?
    N2 H2 . 0.8328 ?
    N3 C5 . 1.434(3) ?
    C1 C2 . 1.518(3) ?
    C1 H1A . 0.9700 ?
    C1 H1B . 0.9700 ?
    C2 H2A . 0.9700 ?
    C2 H2B . 0.9700 ?
    C3 C6 . 1.475(3) ?
    C4 C5 . 1.348(3) ?
    C4 H4A . 0.9300 ?
    C6 H6A . 0.9600 ?
    C6 H6B . 0.9600 ?
    C6 H6C . 0.9600 ?
    Cl1 O4 . 1.410(3) ?
    Cl1 O7 . 1.411(2) ?
    Cl1 O5 . 1.420(3) ?
    Cl1 O6 . 1.427(3) ?
loop_
    _geom_angle_atom_site_label_1
    _geom_angle_atom_site_label_2
    _geom_angle_atom_site_label_3
    _geom_angle_site_symmetry_1
    _geom_angle_site_symmetry_3
    _geom_angle
    _geom_angle_publ_flag
    C1 O1 H1 . . 106.3 ?
    C3 N1 C5 . . 106.50(17) ?
    C3 N1 C2 . . 124.35(18) ?
    C5 N1 C2 . . 129.02(18) ?
    C3 N2 C4 . . 110.65(18) ?
    C3 N2 H2 . . 123.8 ?
    C4 N2 H2 . . 125.3 ?
    O2 N3 O3 . . 125.3(2) ?
    O2 N3 C5 . . 118.6(2) ?
    O3 N3 C5 . . 116.1(2) ?
    O1 C1 C2 . . 112.96(18) ?
    O1 C1 H1A . . 109.0 ?
    C2 C1 H1A . . 109.0 ?
    O1 C1 H1B . . 109.0 ?
    C2 C1 H1B . . 109.0 ?
    H1A C1 H1B . . 107.8 ?
    N1 C2 C1 . . 113.07(18) ?
    N1 C2 H2A . . 109.0 ?
    C1 C2 H2A . . 109.0 ?
    N1 C2 H2B . . 109.0 ?
    C1 C2 H2B . . 109.0 ?
    H2A C2 H2B . . 107.8 ?
    N2 C3 N1 . . 108.12(19) ?
    N2 C3 C6 . . 124.7(2) ?
    N1 C3 C6 . . 127.2(2) ?
    C5 C4 N2 . . 105.7(2) ?
    C5 C4 H4A . . 127.2 ?
    N2 C4 H4A . . 127.2 ?
    C4 C5 N1 . . 109.1(2) ?
    C4 C5 N3 . . 124.9(2) ?
    N1 C5 N3 . . 126.03(19) ?
    C3 C6 H6A . . 109.5 ?
    C3 C6 H6B . . 109.5 ?
    H6A C6 H6B . . 109.5 ?
    C3 C6 H6C . . 109.5 ?
    H6A C6 H6C . . 109.5 ?
    H6B C6 H6C . . 109.5 ?
    O4 Cl1 O7 . . 110.68(15) ?
    O4 Cl1 O5 . . 111.2(2) ?
    O7 Cl1 O5 . . 112.8(2) ?
    O4 Cl1 O6 . . 109.3(2) ?
    O7 Cl1 O6 . . 108.2(2) ?
    O5 Cl1 O6 . . 104.49(19) ?
loop_
    _geom_hbond_atom_site_label_D
    _geom_hbond_atom_site_label_H
    _geom_hbond_atom_site_label_A
    _geom_hbond_site_symmetry_A
    _geom_hbond_distance_DH
    _geom_hbond_distance_HA
    _geom_hbond_distance_DA
    _geom_hbond_angle_DHA
    _geom_hbond_publ_flag
    O1 H1 O5 . 0.89 2.02 2.860(4) 157 yes
    N2 H2 O1 4_576 0.83 1.98 2.803(3) 169 yes
    C1 H1B O2 . 0.97 2.52 3.126(3) 121 yes
    C6 H6B O7 4_576 0.96 2.52 3.441(4) 161 yes
