# Supplementary material for: Metronidazolium perchlorate
Source: Acta Crystallogr Sect E Struct Rep Online. 2010 Sep 30;66(Pt 10):o2647. doi: 10.1107/S1600536810038055 (PMC2983353; doi:10.1107/S1600536810038055)
Supplement: Supplementary file 2 [file e-66-o2647-Isup2.hkl]

# 
# h,k,l, Fc-squared, Fo-squared, sigma(Fo-squared) and status flag 
# 
data_I
_shelx_title ' XIAO in P2(1)/c' 
_shelx_refln_list_code          4 
_shelx_F_calc_maximum      133.91 
_exptl_crystal_F_000       560.00 
_reflns_d_resolution_high  0.7694 
 
loop_ 
 _symmetry_equiv_pos_as_xyz 
 'x, y, z' 
 '-x, y+1/2, -z+1/2' 
 '-x, -y, -z' 
 'x, -y-1/2, z-1/2' 
 
_cell_length_a     7.8541 
_cell_length_b    10.6791 
_cell_length_c    13.0319 
_cell_angle_alpha  90.000 
_cell_angle_beta   93.904 
_cell_angle_gamma  90.000 
 
_shelx_F_squared_multiplier     1.000 
 
loop_ 
 _refln_index_h 
 _refln_index_k 
 _refln_index_l 
 _refln_F_squared_calc 
 _refln_F_squared_meas 
 _refln_F_squared_sigma 
 _refln_observed_status 
   1   0   0     5416.51     6318.03    218.32 o 
   2   0   0    17933.02    14051.26    919.31 o 
   3   0   0      414.78      382.00      9.99 o 
   4   0   0     1076.67     1136.68     22.16 o 
   5   0   0       31.54       34.13      1.00 o 
   6   0   0      614.84      609.73     12.16 o 
   7   0   0      587.54      664.93     16.17 o 
   8   0   0      285.35      260.25      6.88 o 
   9   0   0       40.54       33.37      3.55 o 
  10   0   0        3.20        2.45      0.81 o 
   1   1   0      829.59      951.06     14.27 o 
   2   1   0     1531.72     1926.63     29.01 o 
   3   1   0      319.41      234.82      4.13 o 
   4   1   0      192.58      252.43      3.63 o 
   5   1   0       49.10       62.59      1.09 o 
   6   1   0       55.03       95.97      1.61 o 
   7   1   0        1.58        1.12      0.35 o 
   8   1   0      140.11      167.28      3.33 o 
   9   1   0        0.68        0.19      0.44 o 
  10   1   0       45.78       44.18      1.43 o 
   0   2   0     1115.79     1199.03     30.10 o 
   1   2   0     4248.91     4545.54    195.24 o 
   2   2   0     2964.68     3113.78     71.28 o 
   3   2   0       74.11       77.21      1.32 o 
   4   2   0       41.44       17.20      0.44 o 
   5   2   0       62.53       80.22      1.82 o 
   6   2   0      176.67      186.56      3.53 o 
   7   2   0      103.35      145.39      2.58 o 
   8   2   0        2.22        1.62      0.41 o 
   9   2   0       78.93       83.60      2.02 o 
  10   2   0        3.09        4.64      0.91 o 
   1   3   0    17818.29    15744.91    788.69 o 
   2   3   0     6543.75     7161.87    138.63 o 
   3   3   0     1193.66     1190.97     16.37 o 
   4   3   0        2.05        3.69      0.32 o 
   5   3   0      190.20      177.24      2.67 o 
   6   3   0      321.38      329.64      5.26 o 
   7   3   0       49.44       68.85      1.46 o 
   8   3   0       84.46       87.67      2.07 o 
   9   3   0        1.27        1.97      0.64 o 
   0   4   0     1193.90     1162.62     40.81 o 
   1   4   0      284.14      200.60      2.86 o 
   2   4   0     3759.68     3631.98     68.98 o 
   3   4   0       26.33       34.47      0.72 o 
   4   4   0     1391.29     1389.07     19.08 o 
   5   4   0      176.42      182.83      3.02 o 
   6   4   0       59.38       75.55      1.51 o 
   7   4   0      228.37      240.59      4.55 o 
   8   4   0       24.72       34.93      1.17 o 
   9   4   0       52.74       51.92      1.95 o 
   1   5   0       19.83        4.34      0.28 o 
   2   5   0       25.20       26.93      0.59 o 
   3   5   0      790.89      801.42     11.10 o 
   4   5   0       49.82       55.29      1.09 o 
   5   5   0      162.34      145.07      2.83 o 
   6   5   0      292.14      283.98      5.22 o 
   7   5   0        2.62        3.66      0.51 o 
   8   5   0       71.74       74.19      1.87 o 
   9   5   0        3.33        7.59      0.69 o 
   0   6   0     1970.36     1848.36     35.84 o 
   1   6   0     1165.30     1118.86     15.41 o 
   2   6   0     1211.08     1037.15     15.78 o 
   3   6   0        1.04        3.45      0.31 o 
   4   6   0      488.41      527.86      9.18 o 
   5   6   0      115.99      130.52      2.62 o 
   6   6   0        4.94        3.14      0.45 o 
   7   6   0        4.21        3.45      0.51 o 
   8   6   0        0.02        0.16      0.54 o 
   9   6   0       20.08       25.16      1.28 o 
   1   7   0     2751.68     2678.65     40.36 o 
   2   7   0        3.80        9.17      0.40 o 
   3   7   0      418.02      440.92      9.01 o 
   4   7   0       42.65       58.80      1.40 o 
   5   7   0       41.28       42.84      1.18 o 
   6   7   0      197.71      202.45      4.17 o 
   7   7   0       10.46       11.94      0.73 o 
   8   7   0      119.98      115.03      3.06 o 
   0   8   0      284.94      238.17      6.19 o 
   1   8   0       97.17       84.46      1.79 o 
   2   8   0      477.22      479.54      8.46 o 
   3   8   0      298.88      306.49      5.52 o 
   4   8   0      154.11      172.56      3.33 o 
   5   8   0      153.12      162.13      3.21 o 
   6   8   0       29.99       32.59      1.07 o 
   7   8   0       34.71       29.41      1.28 o 
   8   8   0       27.81       33.95      1.48 o 
   1   9   0      491.46      474.44      9.73 o 
   2   9   0      144.19      141.15      3.26 o 
   3   9   0      135.28      151.39      2.97 o 
   4   9   0       14.48       18.67      0.76 o 
   5   9   0       50.05       59.43      1.51 o 
   6   9   0        1.03        1.84      0.54 o 
   7   9   0       17.11       20.95      1.29 o 
   0  10   0      557.95      511.73     12.87 o 
   1  10   0        0.66        0.39      0.37 o 
   2  10   0      184.60      200.85      4.48 o 
   3  10   0       15.76       14.19      0.81 o 
   4  10   0        8.39        5.06      0.59 o 
   5  10   0       29.15       29.46      1.23 o 
   6  10   0        0.04        1.09      0.52 o 
   7  10   0       56.82       63.82      2.08 o 
   1  11   0      145.73      141.41      3.36 o 
   2  11   0       57.61       59.24      1.78 o 
   3  11   0      117.09      126.76      3.13 o 
   4  11   0       66.69       61.21      2.96 o 
   5  11   0      114.29      144.14      4.73 o 
   6  11   0       15.33       16.16      1.36 o 
   0  12   0       38.17       34.80      2.29 o 
   1  12   0        3.91        4.18      0.59 o 
   2  12   0       10.17        8.81      0.74 o 
   3  12   0        8.17        8.47      0.97 o 
   4  12   0       31.35       37.07      1.90 o 
   5  12   0        3.21        2.05      0.80 o 
   1  13   0      155.51      154.94      4.67 o 
   2  13   0       12.25       10.89      1.09 o 
   3  13   0       93.53      103.03      5.01 o 
 -10   1   1        0.12       -0.56      0.56 o 
  -9   1   1        1.19        1.40      0.48 o 
  -8   1   1        1.36        0.16      0.45 o 
  -7   1   1        1.54        2.82      0.38 o 
  -6   1   1       12.08       10.14      0.60 o 
  -5   1   1        4.74        9.13      0.35 o 
  -4   1   1      714.92      771.28     11.77 o 
  -3   1   1     1759.98     1828.81     27.56 o 
  -2   1   1     1288.12     1454.42     19.91 o 
  -1   1   1      321.12      349.72      6.96 o 
   0   1   1        4.40        4.20      0.61 o 
   1   1   1     1033.26     1056.93     17.80 o 
   2   1   1       56.20       75.34      1.24 o 
   3   1   1      190.06      216.85      3.10 o 
   4   1   1      414.26      477.22      6.69 o 
   5   1   1        5.28        4.10      0.33 o 
   6   1   1      299.30      325.46      5.18 o 
   7   1   1      253.26      247.90      4.10 o 
   8   1   1       37.79       29.91      1.06 o 
   9   1   1        4.15        3.03      0.77 o 
  10   1   1        1.97        1.38      0.58 o 
 -10   2   1        0.03       -0.45      0.59 o 
  -9   2   1        0.10       -0.44      0.44 o 
  -8   2   1       31.46       32.80      1.51 o 
  -7   2   1       15.69       12.20      0.66 o 
  -6   2   1        2.60        1.90      0.26 o 
  -5   2   1      315.96      313.14      5.21 o 
  -4   2   1      126.91       99.01      1.55 o 
  -3   2   1        3.72        1.96      0.15 o 
  -2   2   1        0.71        5.60      0.20 o 
  -1   2   1       45.07       47.76      0.98 o 
   0   2   1     2693.47     2487.32     34.12 o 
   1   2   1      145.81      116.68      1.67 o 
   2   2   1        2.39        4.97      0.25 o 
   3   2   1      399.01      362.18      5.08 o 
   4   2   1     1068.35     1167.21     17.70 o 
   5   2   1      751.16      812.17     12.44 o 
   6   2   1      135.92      140.10      2.44 o 
   7   2   1      102.10       93.87      1.87 o 
   8   2   1       18.27       21.17      0.93 o 
   9   2   1        3.92        5.56      0.60 o 
  10   2   1        0.15        0.33      0.87 o 
  -9   3   1        0.00       -0.51      0.51 o 
  -8   3   1        3.33        2.28      0.72 o 
  -7   3   1       61.80       59.81      1.33 o 
  -6   3   1      159.56      155.08      2.68 o 
  -5   3   1       99.64      110.16      1.93 o 
  -4   3   1       77.44       81.60      1.33 o 
  -3   3   1       25.70       54.70      0.92 o 
  -2   3   1        5.52        2.28      0.20 o 
  -1   3   1      595.21      611.56     23.08 o 
   0   3   1       86.97      118.23      1.86 o 
   1   3   1      370.93      369.70      5.12 o 
   2   3   1       28.63       16.69      0.38 o 
   3   3   1        3.70        6.44      0.23 o 
   4   3   1       64.96       84.28      1.35 o 
   5   3   1       22.63       14.54      0.56 o 
   6   3   1       48.89       55.37      1.19 o 
   7   3   1       21.97       24.69      0.81 o 
   8   3   1        4.41        6.35      0.51 o 
   9   3   1        5.94        9.15      1.07 o 
  -9   4   1        2.10        1.83      0.54 o 
  -8   4   1       30.12       33.23      1.26 o 
  -7   4   1        7.03        8.59      0.60 o 
  -6   4   1      517.20      507.64      8.93 o 
  -5   4   1      399.32      458.83      7.99 o 
  -4   4   1      205.50      240.23      3.50 o 
  -3   4   1      195.00      243.07      3.82 o 
  -2   4   1       23.25        6.12      0.29 o 
  -1   4   1      105.81       89.20      1.49 o 
   0   4   1     1392.37     1304.52     21.78 o 
   1   4   1     1239.71     1222.66     16.77 o 
   2   4   1     1131.11     1103.59     15.16 o 
   3   4   1      827.07      866.69     11.96 o 
   4   4   1       12.28        4.91      0.30 o 
   5   4   1      165.17      145.73      2.48 o 
   6   4   1      434.55      435.89      6.86 o 
   7   4   1        2.32        2.69      0.47 o 
   8   4   1        5.71        3.77      0.53 o 
   9   4   1       17.07       16.20      1.03 o 
  -9   5   1        1.76        0.10      0.48 o 
  -8   5   1       28.33       25.90      1.03 o 
  -7   5   1        0.06        0.32      0.42 o 
  -6   5   1        0.25        0.39      0.40 o 
  -5   5   1      106.46      115.37      2.74 o 
  -4   5   1      467.55      405.16      7.27 o 
  -3   5   1      159.52      191.86      2.81 o 
  -2   5   1      518.87      574.04      9.93 o 
  -1   5   1       94.60      107.10      2.43 o 
   0   5   1     1036.77      966.67     16.19 o 
   1   5   1       62.85       84.98      1.31 o 
   2   5   1      563.67      572.73      7.96 o 
   3   5   1       11.02       10.55      0.34 o 
   4   5   1       72.46       71.34      1.33 o 
   5   5   1       98.14      106.30      2.18 o 
   6   5   1       10.54        3.69      0.46 o 
   7   5   1       50.04       45.14      1.30 o 
   8   5   1       20.83       20.57      1.13 o 
   9   5   1        1.51        1.04      0.74 o 
  -9   6   1       13.76       13.16      0.85 o 
  -8   6   1       15.20       14.61      0.80 o 
  -7   6   1       35.75       40.21      1.24 o 
  -6   6   1       66.20       60.51      1.52 o 
  -5   6   1       37.22       37.40      1.25 o 
  -4   6   1       57.96       57.57      1.37 o 
  -3   6   1      130.45      149.45      2.53 o 
  -2   6   1        1.64        2.34      0.25 o 
  -1   6   1       10.49       20.22      0.54 o 
   0   6   1       14.98       26.89      0.64 o 
   1   6   1       49.77       48.27      0.83 o 
   2   6   1       52.06       75.40      1.22 o 
   3   6   1        0.01        2.79      0.30 o 
   4   6   1        7.79        9.12      0.78 o 
   5   6   1      257.81      282.78      5.16 o 
   6   6   1       58.46       68.51      1.65 o 
   7   6   1       31.85       35.40      1.16 o 
   8   6   1       31.85       38.26      1.49 o 
   9   6   1        0.75        1.08      0.61 o 
  -8   7   1        0.95        0.25      0.49 o 
  -7   7   1       19.52       19.43      0.87 o 
  -6   7   1       11.71       12.03      0.67 o 
  -5   7   1      106.00       98.90      2.13 o 
  -4   7   1       82.51       95.88      2.03 o 
  -3   7   1      116.11      106.55      2.16 o 
  -2   7   1      485.59      538.25      8.35 o 
  -1   7   1       41.03       24.76      0.77 o 
   0   7   1      962.12      935.07     15.85 o 
   1   7   1      353.03      366.60      5.74 o 
   2   7   1      244.22      273.05      4.36 o 
   3   7   1      119.72      125.50      2.46 o 
   4   7   1       82.44       81.22      1.76 o 
   5   7   1       21.85       16.60      0.80 o 
   6   7   1       43.90       35.78      1.13 o 
   7   7   1       48.99       41.56      1.52 o 
   8   7   1        0.01       -0.33      0.55 o 
  -8   8   1        1.57        2.37      0.65 o 
  -7   8   1        0.07       -0.12      0.45 o 
  -6   8   1        5.54        9.55      0.93 o 
  -5   8   1       29.57       29.16      0.97 o 
  -4   8   1       20.02       16.58      0.85 o 
  -3   8   1       18.83       24.86      0.84 o 
  -2   8   1      262.07      213.50      3.53 o 
  -1   8   1      139.30      155.10      2.63 o 
   0   8   1       11.12       12.02      0.77 o 
   1   8   1       44.85       32.53      0.93 o 
   2   8   1       20.15       11.43      0.62 o 
   3   8   1       14.55       13.57      1.20 o 
   4   8   1        1.04        4.02      0.41 o 
   5   8   1        0.59       -0.23      0.33 o 
   6   8   1        0.82       -0.08      0.45 o 
   7   8   1        3.96        3.14      0.61 o 
   8   8   1        3.79        3.13      0.95 o 
  -7   9   1       41.31       36.94      1.48 o 
  -6   9   1       17.21       18.46      0.84 o 
  -5   9   1       36.43       38.05      1.16 o 
  -4   9   1       55.79       57.12      1.42 o 
  -3   9   1      126.37      134.86      2.72 o 
  -2   9   1       63.15       64.24      1.64 o 
  -1   9   1       37.88       48.55      1.25 o 
   0   9   1       80.74       64.20      1.72 o 
   1   9   1       13.76        9.68      0.60 o 
   2   9   1        7.27        6.86      0.57 o 
   3   9   1       12.74       11.59      0.74 o 
   4   9   1       16.23       18.32      0.76 o 
   5   9   1       31.41       29.84      1.19 o 
   6   9   1        0.01       -0.44      0.44 o 
   7   9   1       68.55       73.75      2.44 o 
  -7  10   1        0.11       -0.09      0.93 o 
  -6  10   1        3.05        2.88      0.61 o 
  -5  10   1        0.07        1.01      0.40 o 
  -4  10   1       54.26       45.94      1.69 o 
  -3  10   1        2.63        2.16      0.51 o 
  -2  10   1        7.73        9.74      0.68 o 
  -1  10   1       56.19       46.89      1.27 o 
   0  10   1       20.06       20.81      1.31 o 
   1  10   1        0.14        0.03      0.94 o 
   2  10   1      109.93      103.21      2.58 o 
   3  10   1       35.02       30.45      1.50 o 
   4  10   1       55.35       64.57      2.44 o 
   5  10   1        4.78        7.57      2.95 o 
   6  10   1       14.61       18.10      1.07 o 
  -6  11   1        7.54        8.70      1.11 o 
  -5  11   1        0.33        0.19      0.84 o 
  -4  11   1        4.70        3.14      0.56 o 
  -3  11   1       23.22       19.57      1.00 o 
  -2  11   1       47.29       55.13      1.70 o 
  -1  11   1        4.01        3.23      0.46 o 
   0  11   1       11.28       14.20      0.70 o 
   1  11   1        0.00       -0.40      0.40 o 
   2  11   1        0.13        1.69      0.86 o 
   3  11   1        0.11        0.60      0.61 o 
   4  11   1        5.65        4.17      0.82 o 
   5  11   1       16.16       15.29      2.21 o 
   6  11   1        5.67        7.84      1.64 o 
  -5  12   1        0.33        0.97      0.75 o 
  -4  12   1        5.23        5.88      1.37 o 
  -3  12   1       55.03       49.72      1.66 o 
  -2  12   1        2.88        3.24      0.56 o 
  -1  12   1       23.86       20.58      1.43 o 
   0  12   1        1.13        0.35      0.48 o 
   1  12   1        9.76       11.49      1.03 o 
   2  12   1       42.41       36.41      1.79 o 
   3  12   1       15.54       19.77      1.34 o 
   4  12   1       14.08       16.19      1.29 o 
   5  12   1        1.13        0.39      0.99 o 
  -3  13   1        1.10        3.10      1.22 o 
  -2  13   1        2.69        1.53      0.57 o 
  -1  13   1        0.00        0.58      0.77 o 
   0  13   1        8.56        7.66      1.25 o 
   1  13   1        3.64        5.65      1.37 o 
   2  13   1       30.20       33.25      1.81 o 
   3  13   1        0.01       -0.19      0.74 o 
 -10   0   2       30.15       21.14      1.38 o 
  -9   0   2        1.75        0.43      0.81 o 
  -8   0   2      260.38      279.40      7.32 o 
  -7   0   2       20.57       30.65      1.10 o 
  -6   0   2      407.68      539.26     10.82 o 
  -5   0   2       16.35       14.31      0.67 o 
  -4   0   2       57.55       70.24      1.66 o 
  -3   0   2     1140.01     1404.44     49.21 o 
  -2   0   2       12.53        9.28      0.84 o 
  -1   0   2    17814.72    17366.27   1146.76 o 
   0   0   2     1261.50     1539.34     56.81 o 
   1   0   2     2819.17     3141.32     75.71 o 
   2   0   2      982.89     1057.46     20.51 o 
   3   0   2     3780.07     4379.57    102.62 o 
   4   0   2       53.45       34.44      1.14 o 
   5   0   2       31.88       43.45      1.67 o 
   6   0   2      380.44      417.54     10.83 o 
   7   0   2       65.33       58.76      2.05 o 
   8   0   2      116.36      112.57      3.43 o 
   9   0   2       11.70       19.90      2.60 o 
  10   0   2       19.59       13.20      1.17 o 
 -10   1   2        6.42        5.48      0.65 o 
  -9   1   2       85.78       88.03      2.09 o 
  -8   1   2       85.70       83.16      1.72 o 
  -7   1   2       10.11       24.31      0.69 o 
  -6   1   2      315.53      326.89      4.76 o 
  -5   1   2        0.03        3.59      0.34 o 
  -4   1   2      729.09      689.32      9.59 o 
  -3   1   2      466.73      472.89      6.61 o 
  -2   1   2    10880.91    11494.54    160.78 o 
  -1   1   2       27.62        9.41      0.24 o 
   0   1   2     5295.06     5298.42    174.28 o 
   1   1   2     6044.36     6433.10    152.97 o 
   2   1   2     5503.90     5724.18    156.83 o 
   3   1   2      404.85      375.69      5.26 o 
   4   1   2      246.72      214.54      3.11 o 
   5   1   2      246.82      247.83      3.61 o 
   6   1   2       52.90       58.58      1.75 o 
   7   1   2       82.32       97.72      2.11 o 
   8   1   2        0.32        0.64      0.46 o 
   9   1   2       76.06       68.54      1.76 o 
  10   1   2        2.62        3.05      0.74 o 
 -10   2   2       12.28        8.68      1.35 o 
  -9   2   2       16.23       16.36      1.02 o 
  -8   2   2       19.77       25.44      1.17 o 
  -7   2   2      290.16      280.37      5.18 o 
  -6   2   2       67.69       84.35      1.60 o 
  -5   2   2      402.08      401.60      5.72 o 
  -4   2   2      273.40      347.18      5.44 o 
  -3   2   2      472.54      371.20      5.22 o 
  -2   2   2      730.93      676.25     12.41 o 
  -1   2   2     2689.56     2839.76     55.92 o 
   0   2   2    13021.06    11310.83    388.09 o 
   1   2   2    13533.31    12304.66    206.33 o 
   2   2   2     3508.02     3812.92     73.71 o 
   3   2   2      802.28      716.83     10.91 o 
   4   2   2      216.02      194.16      3.12 o 
   5   2   2       83.27       88.41      1.62 o 
   6   2   2      437.62      475.36      7.41 o 
   7   2   2        5.79        5.20      0.45 o 
   8   2   2      411.27      427.96      8.52 o 
   9   2   2        2.67        3.28      0.56 o 
  -9   3   2       49.48       44.01      1.38 o 
  -8   3   2       83.56      103.31      2.32 o 
  -7   3   2      298.42      311.63      5.06 o 
  -6   3   2      118.80      128.09      2.26 o 
  -5   3   2      204.85      202.86      3.03 o 
  -4   3   2      831.80      793.79     11.02 o 
  -3   3   2       12.97        7.60      0.35 o 
  -2   3   2     2169.22     2088.00     28.54 o 
  -1   3   2      327.50      291.33      4.52 o 
   0   3   2    10073.66     9383.17    189.99 o 
   1   3   2     7352.00     7989.91    453.78 o 
   2   3   2        5.07        2.25      1.47 o 
   3   3   2      208.42      190.26      3.15 o 
   4   3   2      785.16      799.19     12.12 o 
   5   3   2      414.89      410.28      6.40 o 
   6   3   2       74.02       71.02      1.68 o 
   7   3   2      197.66      202.87      4.04 o 
   8   3   2       37.85       40.91      1.47 o 
   9   3   2       10.53       11.50      1.81 o 
  -9   4   2        0.71        2.37      0.56 o 
  -8   4   2      101.73      107.98      2.43 o 
  -7   4   2       46.19       39.96      1.61 o 
  -6   4   2        2.43        6.80      0.53 o 
  -5   4   2      148.92      145.14      2.26 o 
  -4   4   2       43.86       47.72      0.89 o 
  -3   4   2      680.43      505.58      7.08 o 
  -2   4   2      468.71      441.30      6.81 o 
  -1   4   2        2.61       -0.24      0.24 o 
   0   4   2      620.69      695.35      9.60 o 
   1   4   2      392.12      414.57      5.77 o 
   2   4   2        2.69        2.43      0.17 o 
   3   4   2      590.64      492.15      7.52 o 
   4   4   2      418.29      403.70      6.26 o 
   5   4   2        0.38        0.23      0.30 o 
   6   4   2      404.12      399.19      6.31 o 
   7   4   2        5.53        3.42      0.49 o 
   8   4   2       43.74       49.39      1.64 o 
   9   4   2       14.44       13.40      2.41 o 
  -9   5   2        7.38        6.34      0.81 o 
  -8   5   2       77.70       85.44      2.07 o 
  -7   5   2       66.38       60.02      1.57 o 
  -6   5   2      522.78      511.13      9.04 o 
  -5   5   2      257.61      239.10      4.43 o 
  -4   5   2      973.70      867.61     13.31 o 
  -3   5   2      561.09      530.98      8.23 o 
  -2   5   2      825.64      845.39     12.88 o 
  -1   5   2     1255.80     1230.70     18.64 o 
   0   5   2     2092.19     2041.54     27.92 o 
   1   5   2      734.18      629.17      8.72 o 
   2   5   2     6622.49     6614.27    274.64 o 
   3   5   2       48.51       68.59      1.26 o 
   4   5   2      533.62      512.97      7.90 o 
   5   5   2      306.04      331.05      5.25 o 
   6   5   2       14.54       16.16      0.75 o 
   7   5   2      185.69      179.90      4.15 o 
   8   5   2        5.27        2.21      0.60 o 
   9   5   2       68.55       73.30      2.76 o 
  -9   6   2        3.74        5.51      0.66 o 
  -8   6   2        8.24        4.60      0.58 o 
  -7   6   2      100.11       96.75      2.20 o 
  -6   6   2      113.56      112.01      2.80 o 
  -5   6   2      164.87      173.37      3.36 o 
  -4   6   2       41.39       45.89      1.16 o 
  -3   6   2     1648.11     1732.55     26.24 o 
  -2   6   2      132.93      112.69      2.21 o 
  -1   6   2      781.06      664.25     11.40 o 
   0   6   2        2.33        1.06      0.19 o 
   1   6   2      232.40      217.56      3.14 o 
   2   6   2        0.87        4.59      0.23 o 
   3   6   2      190.16      205.31      3.31 o 
   4   6   2     1473.90     1467.74     26.35 o 
   5   6   2       79.59       89.37      1.94 o 
   6   6   2      288.06      291.99      6.27 o 
   7   6   2        3.70       11.29      0.83 o 
   8   6   2       45.82       41.23      1.55 o 
   9   6   2        0.60        2.56      0.93 o 
  -8   7   2        0.50        0.66      0.48 o 
  -7   7   2       42.93       45.84      1.34 o 
  -6   7   2        0.38        0.08      0.45 o 
  -5   7   2        0.16       -0.16      0.35 o 
  -4   7   2      224.29      214.95      4.04 o 
  -3   7   2       60.83       49.33      1.08 o 
  -2   7   2      961.65      983.69     15.03 o 
  -1   7   2      104.88      110.79      2.17 o 
   0   7   2      460.72      383.88      6.01 o 
   1   7   2        1.60        2.19      0.21 o 
   2   7   2       34.75       38.17      0.84 o 
   3   7   2      152.91      171.72      6.62 o 
   4   7   2       26.18       24.66      0.82 o 
   5   7   2      149.05      161.40      5.68 o 
   6   7   2        0.92        0.34      0.46 o 
   7   7   2      121.49      114.56      2.96 o 
   8   7   2        0.15        1.26      0.58 o 
  -8   8   2       21.06       23.84      1.07 o 
  -7   8   2       62.31       59.90      1.88 o 
  -6   8   2       25.39       23.29      0.92 o 
  -5   8   2      144.49      151.91      3.08 o 
  -4   8   2      162.80      171.54      3.34 o 
  -3   8   2      471.16      552.35      9.73 o 
  -2   8   2        3.42        3.15      0.45 o 
  -1   8   2     1092.26     1133.81     19.34 o 
   0   8   2      185.48      152.86      2.95 o 
   1   8   2     1104.69     1120.02     28.18 o 
   2   8   2       80.34       62.58      1.40 o 
   3   8   2      483.25      509.08      8.89 o 
   4   8   2       34.95       40.87      1.34 o 
   5   8   2       18.04       16.97      0.91 o 
   6   8   2       16.37       18.31      1.00 o 
   7   8   2        1.08        2.62      0.61 o 
   8   8   2       16.95       17.48      1.08 o 
  -7   9   2        8.00        7.33      0.67 o 
  -6   9   2       43.45       48.90      1.41 o 
  -5   9   2        2.51        1.86      0.49 o 
  -4   9   2       55.10       74.72      1.76 o 
  -3   9   2       27.32       22.00      0.82 o 
  -2   9   2      107.42      113.96      2.25 o 
  -1   9   2       47.07       49.81      1.69 o 
   0   9   2      340.45      319.33      5.80 o 
   1   9   2      278.94      271.77      4.99 o 
   2   9   2        0.11       -0.23      0.35 o 
   3   9   2      483.16      483.90     12.37 o 
   4   9   2        3.16        1.65      0.46 o 
   5   9   2      138.13      162.22      3.82 o 
   6   9   2        7.44       11.46      0.83 o 
   7   9   2       58.67       68.39      2.15 o 
  -7  10   2       16.94       19.03      1.13 o 
  -6  10   2        2.44        0.76      0.44 o 
  -5  10   2       69.58       72.41      1.78 o 
  -4  10   2        0.15        0.75      0.40 o 
  -3  10   2      327.88      346.08      7.34 o 
  -2  10   2        4.86        4.47      0.47 o 
  -1  10   2      974.70      964.96     21.72 o 
   0  10   2       24.46       30.34      0.98 o 
   1  10   2      321.05      297.96      6.34 o 
   2  10   2        5.10        2.49      0.91 o 
   3  10   2       22.43       23.85      1.40 o 
   4  10   2       13.14       18.24      1.24 o 
   5  10   2        4.75        8.11      0.95 o 
   6  10   2       85.39       89.47      2.52 o 
  -6  11   2       15.74       19.55      1.40 o 
  -5  11   2        3.00        8.17      0.77 o 
  -4  11   2       54.45       66.36      1.98 o 
  -3  11   2        2.47        0.84      0.46 o 
  -2  11   2       90.46      103.98      2.65 o 
  -1  11   2        1.25       -0.01      0.34 o 
   0  11   2       90.55      100.32      2.56 o 
   1  11   2       16.53       11.44      0.98 o 
   2  11   2       23.57       16.69      1.18 o 
   3  11   2       74.59       64.63      2.48 o 
   4  11   2       60.09       62.66      2.52 o 
   5  11   2       10.16       14.92      1.27 o 
   6  11   2        5.43       10.91      1.65 o 
  -5  12   2       15.05       21.57      1.51 o 
  -4  12   2        1.36        0.38      0.51 o 
  -3  12   2        7.05        9.48      0.75 o 
  -2  12   2        1.37        1.31      0.63 o 
  -1  12   2        4.64        7.49      1.83 o 
   0  12   2       41.36       37.11      1.76 o 
   1  12   2       89.97       85.12      2.95 o 
   2  12   2       12.68       10.95      1.09 o 
   3  12   2        9.39        9.55      1.06 o 
   4  12   2       16.20       15.38      1.28 o 
  -3  13   2        7.81       11.45      1.05 o 
  -2  13   2      153.43      158.84      4.74 o 
  -1  13   2        3.03        4.51      1.10 o 
   0  13   2       20.73       20.65      1.40 o 
   1  13   2        1.56        0.29      0.73 o 
   2  13   2       56.17       54.10      2.35 o 
   3  13   2        0.16        1.05      1.33 o 
 -10   1   3        4.72        4.15      0.73 o 
  -9   1   3       10.22        7.50      0.65 o 
  -8   1   3        9.86       10.02      0.57 o 
  -7   1   3        4.50        3.64      0.35 o 
  -6   1   3        1.21        0.97      0.31 o 
  -5   1   3      357.86      422.61      6.02 o 
  -4   1   3      624.95      693.99      9.66 o 
  -3   1   3      194.47      181.97      2.65 o 
  -2   1   3      309.78      327.01      4.59 o 
  -1   1   3     2511.69     2507.28     40.17 o 
   0   1   3      359.04      414.70      9.48 o 
   1   1   3     1784.55     2044.43     34.06 o 
   2   1   3      120.77       88.06      1.34 o 
   3   1   3      276.92      266.89      3.79 o 
   4   1   3      197.43      211.59      3.08 o 
   5   1   3      177.12      183.98      3.03 o 
   6   1   3      223.35      233.62      3.83 o 
   7   1   3      235.94      224.53      4.20 o 
   8   1   3       45.67       47.12      1.34 o 
   9   1   3        0.02       -0.37      0.44 o 
 -10   2   3        0.39       -0.37      0.63 o 
  -9   2   3        0.03        0.96      0.50 o 
  -8   2   3       28.36       31.28      1.72 o 
  -7   2   3       59.37       44.77      1.09 o 
  -6   2   3      118.55      136.56      2.19 o 
  -5   2   3        9.53        6.19      0.60 o 
  -4   2   3      275.75      297.14      4.27 o 
  -3   2   3       64.68       73.51      1.18 o 
  -2   2   3      358.28      294.67      6.63 o 
  -1   2   3        0.37        0.39      0.09 o 
   0   2   3     5683.25     5269.38    154.60 o 
   1   2   3     1978.44     2055.66     35.93 o 
   2   2   3     1476.70     1541.63     28.74 o 
   3   2   3     1376.51     1464.06     21.93 o 
   4   2   3       53.06       43.98      0.80 o 
   5   2   3      133.60      123.39      2.14 o 
   6   2   3      106.09      101.98      1.88 o 
   7   2   3        4.46        6.60      0.53 o 
   8   2   3       86.54       83.51      1.96 o 
   9   2   3       14.58       11.58      0.84 o 
  -9   3   3        6.33        4.94      0.70 o 
  -8   3   3        0.98        0.33      0.57 o 
  -7   3   3       26.00       35.86      1.36 o 
  -6   3   3       59.92       67.09      1.25 o 
  -5   3   3       16.39       14.73      0.48 o 
  -4   3   3        2.97        9.16      0.36 o 
  -3   3   3      629.63      592.35      8.25 o 
  -2   3   3       36.50       35.76      0.71 o 
  -1   3   3       46.36       37.97      0.76 o 
   0   3   3      458.99      484.48      7.39 o 
   1   3   3     1641.23     1960.62     33.06 o 
   2   3   3      417.70      435.92      6.66 o 
   3   3   3        7.68        7.26      0.31 o 
   4   3   3       13.46       14.69      0.66 o 
   5   3   3        5.10        3.90      0.39 o 
   6   3   3      136.75      141.43      2.80 o 
   7   3   3        4.07        4.45      0.43 o 
   8   3   3        0.11       -0.17      0.48 o 
   9   3   3        3.15        0.93      0.70 o 
  -9   4   3        2.96        1.48      0.52 o 
  -8   4   3        2.05        0.96      0.46 o 
  -7   4   3       50.35       49.70      1.62 o 
  -6   4   3       18.37       17.20      0.77 o 
  -5   4   3        1.04        0.60      0.28 o 
  -4   4   3      108.49      123.05      1.92 o 
  -3   4   3      930.89      940.56     13.00 o 
  -2   4   3        5.41        4.22      0.24 o 
  -1   4   3        1.24        0.95      0.35 o 
   0   4   3      111.74      104.95      1.71 o 
   1   4   3      339.83      304.12      4.28 o 
   2   4   3      186.94      191.74      2.76 o 
   3   4   3      231.99      225.01      4.54 o 
   4   4   3        8.96        8.45      0.39 o 
   5   4   3       64.34       83.46      1.83 o 
   6   4   3        1.20        0.55      0.45 o 
   7   4   3        2.30        1.33      0.41 o 
   8   4   3        7.14        8.58      0.94 o 
   9   4   3       34.72       34.73      1.77 o 
  -9   5   3        4.49        5.59      0.65 o 
  -8   5   3       12.26       11.24      0.80 o 
  -7   5   3        4.57        2.46      0.56 o 
  -6   5   3        5.48        5.98      0.55 o 
  -5   5   3        0.82        2.36      0.37 o 
  -4   5   3      170.36      208.07      3.45 o 
  -3   5   3       11.59        8.53      0.47 o 
  -2   5   3      403.81      453.14     12.60 o 
  -1   5   3       99.26       96.41      1.62 o 
   0   5   3      105.22      109.32      2.14 o 
   1   5   3       74.63       70.88      1.13 o 
   2   5   3      222.50      232.45      3.34 o 
   3   5   3        6.93        5.43      0.29 o 
   4   5   3      200.97      227.07      3.66 o 
   5   5   3       24.00       30.10      0.81 o 
   6   5   3        1.50        2.50      0.50 o 
   7   5   3        6.01        9.67      0.74 o 
   8   5   3       21.60       24.17      1.40 o 
   9   5   3        0.38        0.43      1.21 o 
  -9   6   3        6.25        9.35      0.75 o 
  -8   6   3        1.02        1.09      0.51 o 
  -7   6   3       18.87       13.68      0.87 o 
  -6   6   3      160.88      153.02      3.11 o 
  -5   6   3      146.38      159.61      3.14 o 
  -4   6   3       35.84       47.86      1.22 o 
  -3   6   3        0.06        0.00      0.25 o 
  -2   6   3      354.19      365.62      7.40 o 
  -1   6   3        0.08       -0.16      0.16 o 
   0   6   3      282.59      253.76      3.64 o 
   1   6   3      231.11      265.47      3.80 o 
   2   6   3      443.31      454.97      6.39 o 
   3   6   3      115.27      141.31      2.37 o 
   4   6   3       52.57       47.33      1.25 o 
   5   6   3       78.67       75.90      2.04 o 
   6   6   3       74.95       65.70      1.91 o 
   7   6   3        1.61        2.02      0.59 o 
   8   6   3       23.04       27.03      1.25 o 
  -8   7   3        8.04        9.03      0.73 o 
  -7   7   3       30.49       23.58      1.16 o 
  -6   7   3       55.19       66.70      1.69 o 
  -5   7   3      255.57      221.50      4.21 o 
  -4   7   3        0.08       -0.08      0.31 o 
  -3   7   3      149.59      151.76      2.91 o 
  -2   7   3      179.31      173.90      6.33 o 
  -1   7   3        6.69        5.72      0.34 o 
   0   7   3       15.60       17.25      0.53 o 
   1   7   3       18.32       21.29      0.51 o 
   2   7   3        0.51       -0.16      0.40 o 
   3   7   3      128.18      108.07      2.57 o 
   4   7   3       16.25       16.81      0.85 o 
   5   7   3       46.61       46.27      1.47 o 
   6   7   3        3.12        1.47      0.51 o 
   7   7   3       42.64       52.95      1.74 o 
   8   7   3       13.65       14.67      1.19 o 
  -8   8   3        1.97        1.56      0.65 o 
  -7   8   3        0.05        0.71      0.46 o 
  -6   8   3       14.81       11.69      0.70 o 
  -5   8   3      108.53       93.23      2.10 o 
  -4   8   3      230.89      257.38      4.78 o 
  -3   8   3      228.69      200.66      5.62 o 
  -2   8   3        9.58       15.45      0.75 o 
  -1   8   3      112.32      117.60      2.09 o 
   0   8   3       64.92       67.28      1.59 o 
   1   8   3        8.41        8.70      0.46 o 
   2   8   3       77.75       97.53      3.03 o 
   3   8   3        0.82        1.52      0.41 o 
   4   8   3      172.74      167.99      3.82 o 
   5   8   3       35.60       35.73      1.32 o 
   6   8   3        3.65        2.94      0.55 o 
   7   8   3        3.95        7.06      1.01 o 
  -7   9   3        6.20        7.07      0.66 o 
  -6   9   3       35.22       37.61      1.43 o 
  -5   9   3        3.32        5.47      0.52 o 
  -4   9   3       43.06       33.05      1.07 o 
  -3   9   3        6.42        9.43      0.52 o 
  -2   9   3        0.28        0.43      0.24 o 
  -1   9   3        0.80        1.85      0.38 o 
   0   9   3       86.83       75.47      1.92 o 
   1   9   3        9.00        9.95      0.85 o 
   2   9   3       18.10       20.59      1.24 o 
   3   9   3        1.40        0.05      0.51 o 
   4   9   3        0.12       -0.08      0.42 o 
   5   9   3        0.81       -0.13      0.44 o 
   6   9   3        1.77        2.06      0.54 o 
   7   9   3       23.25       25.48      1.28 o 
  -6  10   3       10.73       14.79      1.39 o 
  -5  10   3       43.57       47.22      1.44 o 
  -4  10   3       56.26       54.59      2.14 o 
  -3  10   3       11.65       14.83      0.84 o 
  -2  10   3       49.63       37.10      1.98 o 
  -1  10   3        4.53        4.90      0.96 o 
   0  10   3        4.47        5.94      0.59 o 
   1  10   3        0.34       -0.09      0.55 o 
   2  10   3        8.42        9.10      1.27 o 
   3  10   3       40.96       39.57      1.80 o 
   4  10   3        3.09        2.45      0.70 o 
   5  10   3       12.31        9.30      1.02 o 
   6  10   3        5.72        5.12      0.96 o 
  -6  11   3       17.83       21.54      1.24 o 
  -5  11   3        2.75        3.12      0.62 o 
  -4  11   3       42.05       44.80      1.67 o 
  -3  11   3        5.22        3.44      0.55 o 
  -2  11   3       10.90        9.90      1.07 o 
  -1  11   3       35.69       35.18      1.62 o 
   0  11   3       44.04       38.07      1.71 o 
   1  11   3        2.62        3.24      0.76 o 
   2  11   3       43.60       42.83      1.90 o 
   3  11   3       16.55       15.21      1.19 o 
   4  11   3        0.01       -0.23      0.64 o 
   5  11   3        0.94        2.30      0.80 o 
  -4  12   3        1.34        1.63      0.57 o 
  -3  12   3        8.02       11.02      1.02 o 
  -2  12   3        7.23        6.30      1.10 o 
  -1  12   3        0.65        2.54      0.70 o 
   0  12   3       14.03       16.19      1.18 o 
   1  12   3       17.64       19.14      1.54 o 
   2  12   3        0.22        0.07      0.65 o 
   3  12   3        4.50        4.92      1.30 o 
   4  12   3        5.47        5.16      1.12 o 
  -3  13   3        0.01        0.38      0.66 o 
  -2  13   3       16.72       20.40      1.37 o 
  -1  13   3        4.54        6.71      1.20 o 
   0  13   3       22.30       16.59      1.73 o 
   1  13   3        0.08        1.05      0.75 o 
   2  13   3        0.13        0.28      0.75 o 
 -10   0   4       22.37       17.89      1.31 o 
  -9   0   4        0.02       -0.32      0.61 o 
  -8   0   4      220.66      216.38      4.79 o 
  -7   0   4        1.19        1.31      0.45 o 
  -6   0   4     1368.19     1410.91     27.63 o 
  -5   0   4       17.56       28.48      0.95 o 
  -4   0   4     1567.98     1594.97     31.02 o 
  -3   0   4      464.38      413.69      8.23 o 
  -2   0   4     3185.77     2947.90     70.55 o 
  -1   0   4      426.03      411.68      8.08 o 
   0   0   4     5294.04     5396.32    248.31 o 
   1   0   4     2145.59     1940.77     56.55 o 
   2   0   4     2284.28     2490.90     48.15 o 
   3   0   4     4222.82     4199.19     81.04 o 
   4   0   4        0.32        5.68      0.52 o 
   5   0   4       21.05       16.01      0.71 o 
   6   0   4       34.28       35.23      1.43 o 
   7   0   4      249.20      242.35      6.53 o 
   8   0   4        7.82       12.00      1.27 o 
   9   0   4       50.78       42.62      2.57 o 
 -10   1   4       19.30       19.56      1.18 o 
  -9   1   4       26.12       18.55      0.78 o 
  -8   1   4       38.18       42.23      1.01 o 
  -7   1   4       76.08       81.71      1.50 o 
  -6   1   4      110.68       79.69      1.44 o 
  -5   1   4       85.02      100.22      1.65 o 
  -4   1   4        4.94       17.32      0.49 o 
  -3   1   4     1288.76     1010.65     13.94 o 
  -2   1   4        6.85       11.01      0.36 o 
  -1   1   4     1439.95     1313.60     17.99 o 
   0   1   4     6119.39     6022.32    243.02 o 
   1   1   4      603.51      470.91      7.15 o 
   2   1   4     3670.32     3633.20     57.52 o 
   3   1   4      315.97      409.27      5.73 o 
   4   1   4     1841.31     1827.05     25.05 o 
   5   1   4        2.87        3.94      0.31 o 
   6   1   4      787.74      792.79     13.50 o 
   7   1   4        1.61        0.61      0.38 o 
   8   1   4      120.85      110.44      2.40 o 
   9   1   4        6.08        8.06      0.91 o 
  -9   2   4       57.50       50.95      1.51 o 
  -8   2   4      123.16      115.83      2.22 o 
  -7   2   4      332.72      328.40      4.86 o 
  -6   2   4      363.16      397.84      5.76 o 
  -5   2   4      307.57      339.94      4.91 o 
  -4   2   4      573.51      464.09      6.56 o 
  -3   2   4      457.23      432.73      6.09 o 
  -2   2   4      653.02      524.86      7.67 o 
  -1   2   4      250.28      226.53      3.21 o 
   0   2   4     4869.56     4753.84     65.00 o 
   1   2   4      118.57       81.40      1.49 o 
   2   2   4     1909.86     1994.34     33.03 o 
   3   2   4       20.96       55.00      1.03 o 
   4   2   4        0.94        9.78      0.39 o 
   5   2   4       95.98      103.15      1.85 o 
   6   2   4       45.65       51.90      1.54 o 
   7   2   4      120.42      121.53      2.51 o 
   8   2   4        0.08        0.51      0.49 o 
   9   2   4       17.87       12.53      0.88 o 
  -9   3   4       12.27       14.69      0.83 o 
  -8   3   4        6.92        7.50      0.84 o 
  -7   3   4      264.38      258.95      4.88 o 
  -6   3   4        0.01       -0.13      0.25 o 
  -5   3   4      719.73      696.59      9.77 o 
  -4   3   4        8.93        9.92      0.46 o 
  -3   3   4      986.86      814.32     11.30 o 
  -2   3   4       77.98       78.66      1.25 o 
  -1   3   4      356.35      308.35      4.35 o 
   0   3   4      124.93      200.05      2.85 o 
   1   3   4      885.46      817.69     12.36 o 
   2   3   4     1119.42     1178.46     17.66 o 
   3   3   4        7.17       10.78      0.39 o 
   4   3   4     2105.58     1969.68     29.50 o 
   5   3   4        7.52        9.73      0.45 o 
   6   3   4      588.69      582.22      9.03 o 
   7   3   4       24.29       19.32      0.95 o 
   8   3   4       90.71       74.29      2.07 o 
   9   3   4       27.20       29.32      2.52 o 
  -9   4   4       16.97       14.44      0.86 o 
  -8   4   4       10.50        7.78      0.80 o 
  -7   4   4        9.07       13.45      0.74 o 
  -6   4   4      305.05      260.95      4.34 o 
  -5   4   4       72.00       81.31      1.75 o 
  -4   4   4     1307.69     1235.34     17.08 o 
  -3   4   4      283.91      287.61      4.14 o 
  -2   4   4      850.92      815.59     11.28 o 
  -1   4   4       30.23       29.64      0.56 o 
   0   4   4      747.99      806.21     13.19 o 
   1   4   4      888.27      808.09     12.26 o 
   2   4   4      333.77      331.84      4.68 o 
   3   4   4     1459.48     1489.51     22.34 o 
   4   4   4       39.51       29.92      0.79 o 
   5   4   4     1575.35     1649.96     27.75 o 
   6   4   4        0.02        0.03      0.48 o 
   7   4   4      175.40      178.14      3.60 o 
   8   4   4       14.31       11.08      1.03 o 
   9   4   4       35.78       35.19      1.79 o 
  -9   5   4       29.43       33.67      1.25 o 
  -8   5   4       50.60       39.34      1.51 o 
  -7   5   4      101.60       96.44      2.60 o 
  -6   5   4      382.62      363.42      6.60 o 
  -5   5   4      258.82      241.74      4.02 o 
  -4   5   4        0.08        0.68      0.28 o 
  -3   5   4      229.58      173.85      5.47 o 
  -2   5   4      541.50      489.77      7.59 o 
  -1   5   4      180.97      173.32      2.77 o 
   0   5   4      190.78      155.82      2.29 o 
   1   5   4     3707.00     3969.52     59.07 o 
   2   5   4       86.10      109.62      1.67 o 
   3   5   4      473.17      471.11      7.24 o 
   4   5   4      239.28      232.02      5.06 o 
   5   5   4        4.07        3.62      0.41 o 
   6   5   4      187.44      175.92      4.01 o 
   7   5   4        7.97        4.03      0.61 o 
   8   5   4      109.55       99.59      4.19 o 
   9   5   4        0.88        0.97      0.73 o 
  -9   6   4        1.08        0.97      0.71 o 
  -8   6   4       50.70       56.61      1.62 o 
  -7   6   4        8.98        8.50      0.64 o 
  -6   6   4       82.70       74.42      2.32 o 
  -5   6   4        0.08       -0.30      0.30 o 
  -4   6   4      806.37      824.91     14.19 o 
  -3   6   4        1.17       -0.18      0.18 o 
  -2   6   4      798.56      824.95     12.64 o 
  -1   6   4       16.50       12.66      0.61 o 
   0   6   4      152.26      176.23      2.59 o 
   1   6   4      538.88      589.10      8.98 o 
   2   6   4      237.51      211.69      3.39 o 
   3   6   4     1093.71     1060.76     17.95 o 
   4   6   4       55.10       60.34      1.39 o 
   5   6   4      487.98      482.35      9.88 o 
   6   6   4       24.73       23.13      1.09 o 
   7   6   4       45.19       39.52      2.01 o 
   8   6   4        2.30        0.39      0.53 o 
  -8   7   4        7.93        7.36      0.70 o 
  -7   7   4        4.14        2.00      0.50 o 
  -6   7   4       17.58       17.77      0.83 o 
  -5   7   4      486.95      481.67      8.56 o 
  -4   7   4        2.21        2.87      0.37 o 
  -3   7   4      359.63      386.67      7.92 o 
  -2   7   4       64.74       60.75      1.41 o 
  -1   7   4       95.40      109.16      2.15 o 
   0   7   4       94.46       74.46      1.39 o 
   1   7   4       15.22        9.86      0.35 o 
   2   7   4     1620.79     1580.09     26.53 o 
   3   7   4       13.95       22.69      0.94 o 
   4   7   4      282.45      301.59      6.37 o 
   5   7   4       43.81       44.29      1.59 o 
   6   7   4      225.71      217.33      4.89 o 
   7   7   4        2.96        5.21      0.70 o 
   8   7   4       34.30       37.53      1.53 o 
  -8   8   4       52.49       52.17      1.61 o 
  -7   8   4        4.96        4.58      0.58 o 
  -6   8   4       67.57       58.31      1.57 o 
  -5   8   4       12.19       11.48      0.66 o 
  -4   8   4      116.38      131.42      2.40 o 
  -3   8   4       48.03       53.13      1.33 o 
  -2   8   4      696.83      747.42     11.55 o 
  -1   8   4      579.81      574.54      9.95 o 
   0   8   4      644.45      657.53     10.17 o 
   1   8   4      451.41      412.45     20.55 o 
   2   8   4      276.79      277.56      7.35 o 
   3   8   4       68.66       68.67      1.85 o 
   4   8   4        3.11        4.31      0.54 o 
   5   8   4      128.74      144.83      3.80 o 
   6   8   4        1.76        1.32      0.52 o 
   7   8   4       51.35       53.65      2.88 o 
  -7   9   4       63.10       67.50      2.13 o 
  -6   9   4       27.04       29.94      1.61 o 
  -5   9   4       16.13       15.63      0.89 o 
  -4   9   4       20.27       27.83      0.97 o 
  -3   9   4      387.30      407.70      8.53 o 
  -2   9   4       15.58        9.06      0.57 o 
  -1   9   4      440.32      443.02      9.11 o 
   0   9   4        9.62       11.23      0.72 o 
   1   9   4      156.25      158.04      4.52 o 
   2   9   4       12.83        9.18      1.99 o 
   3   9   4      143.91      133.25      4.04 o 
   4   9   4      229.81      212.95      7.20 o 
   5   9   4        9.64       10.02      0.77 o 
   6   9   4       18.68       22.34      1.14 o 
   7   9   4        0.01        0.33      0.56 o 
  -6  10   4       44.69       42.23      1.36 o 
  -5  10   4        0.17        0.62      0.44 o 
  -4  10   4       47.94       49.20      1.38 o 
  -3  10   4        1.06        0.48      0.35 o 
  -2  10   4      102.33      115.89      3.20 o 
  -1  10   4        2.15        4.18      0.52 o 
   0  10   4        0.93        0.26      0.56 o 
   1  10   4      367.92      350.17     12.16 o 
   2  10   4       11.87       13.05      1.07 o 
   3  10   4       73.18       66.58      2.53 o 
   4  10   4        4.48        3.93      1.00 o 
   5  10   4       83.65       87.11      3.12 o 
   6  10   4        0.26       -0.68      0.69 o 
  -5  11   4       79.36       77.55      2.28 o 
  -4  11   4        1.77        0.71      0.53 o 
  -3  11   4       90.26       91.89      3.02 o 
  -2  11   4        5.75        9.00      0.73 o 
  -1  11   4      274.51      281.86      6.16 o 
   0  11   4        2.75        2.14      0.67 o 
   1  11   4       39.48       39.03      1.78 o 
   2  11   4       81.46       67.29      2.55 o 
   3  11   4       86.29       85.59      4.31 o 
   4  11   4       14.67       13.01      1.52 o 
   5  11   4        7.51       12.21      1.19 o 
  -4  12   4       14.79       10.83      1.09 o 
  -3  12   4       60.42       72.49      2.64 o 
  -2  12   4       12.72       13.06      1.05 o 
  -1  12   4      134.05      138.60      5.03 o 
   0  12   4      186.82      188.94     13.48 o 
   1  12   4       10.28        7.50      0.95 o 
   2  12   4        0.03       -0.13      0.69 o 
   3  12   4       84.69       74.09      5.81 o 
   4  12   4        0.33       -0.24      0.71 o 
  -2  13   4        9.72        7.87      1.34 o 
  -1  13   4       11.90       15.31      1.17 o 
   0  13   4        2.12        2.37      0.78 o 
   1  13   4       18.90       24.49      1.90 o 
   2  13   4        0.87        0.83      0.75 o 
  -9   1   5        5.89        6.62      0.56 o 
  -8   1   5        0.18       -0.10      0.32 o 
  -7   1   5      118.43      121.66      2.07 o 
  -6   1   5       67.66       60.19      1.19 o 
  -5   1   5      508.65      584.49      8.25 o 
  -4   1   5      179.68      201.21      2.99 o 
  -3   1   5      150.62      180.87      2.67 o 
  -2   1   5      795.94      798.19     11.03 o 
  -1   1   5       33.68       24.85      0.69 o 
   0   1   5       74.17       68.51      1.48 o 
   1   1   5       26.38       15.42      0.48 o 
   2   1   5        3.29        9.28      0.30 o 
   3   1   5       55.37       54.71      0.93 o 
   4   1   5      220.18      226.57      3.77 o 
   5   1   5        1.94        1.02      0.27 o 
   6   1   5       47.26       43.79      1.47 o 
   7   1   5       90.41       90.60      2.32 o 
   8   1   5        1.75        1.02      0.61 o 
   9   1   5       15.30       14.87      1.08 o 
  -9   2   5        0.59        0.57      0.62 o 
  -8   2   5       26.20       18.02      0.86 o 
  -7   2   5        0.06        0.70      0.38 o 
  -6   2   5      145.99      125.95      2.08 o 
  -5   2   5       82.17       90.20      1.54 o 
  -4   2   5      211.50      263.68      3.85 o 
  -3   2   5     2308.27     2544.92     34.82 o 
  -2   2   5       22.81       12.29      0.38 o 
  -1   2   5     2581.96     3023.97     45.30 o 
   0   2   5       13.72        4.67      0.39 o 
   1   2   5        5.78        8.71      0.32 o 
   2   2   5       48.83       47.12      0.80 o 
   3   2   5       42.87       58.03      0.97 o 
   4   2   5       30.29       47.58      0.99 o 
   5   2   5       70.91       58.72      1.21 o 
   6   2   5       12.06       17.66      0.85 o 
   7   2   5       45.56       42.65      1.42 o 
   8   2   5        6.85        5.62      0.66 o 
   9   2   5       11.01       12.55      0.93 o 
  -9   3   5       17.41       13.58      0.82 o 
  -8   3   5        4.95        5.66      0.59 o 
  -7   3   5        0.61       -0.06      0.42 o 
  -6   3   5      137.47      127.70      2.11 o 
  -5   3   5        0.07        0.67      0.26 o 
  -4   3   5       34.50       42.69      0.86 o 
  -3   3   5      140.68      155.96      2.58 o 
  -2   3   5      339.79      379.49      5.84 o 
  -1   3   5     1447.73     1514.14     20.78 o 
   0   3   5      131.68      153.56      2.24 o 
   1   3   5      223.49      241.28      3.79 o 
   2   3   5        9.70        8.69      0.42 o 
   3   3   5        0.04        1.37      0.22 o 
   4   3   5      381.79      406.11      7.08 o 
   5   3   5       49.45       39.71      1.08 o 
   6   3   5      269.51      276.56      5.04 o 
   7   3   5       28.34       29.81      1.18 o 
   8   3   5        0.39        0.83      0.49 o 
   9   3   5        2.18        2.93      0.65 o 
  -9   4   5        0.70        0.90      0.50 o 
  -8   4   5        9.13       11.58      0.76 o 
  -7   4   5        0.00        0.17      0.54 o 
  -6   4   5       16.10       18.44      0.86 o 
  -5   4   5       59.55       56.69      1.25 o 
  -4   4   5      100.65      109.35      1.77 o 
  -3   4   5       21.08       29.00      0.76 o 
  -2   4   5      122.86      126.81      1.94 o 
  -1   4   5       16.05       22.74      0.83 o 
   0   4   5       13.74       20.28      0.45 o 
   1   4   5       79.52       69.18      1.68 o 
   2   4   5        1.69        0.49      0.15 o 
   3   4   5       28.08       25.13      0.89 o 
   4   4   5        2.53        1.95      0.41 o 
   5   4   5       61.91       51.75      1.52 o 
   6   4   5        1.01        1.59      0.43 o 
   7   4   5       42.69       43.83      1.81 o 
   8   4   5      102.65      108.81      3.49 o 
   9   4   5        2.71        2.28      1.23 o 
  -9   5   5        0.01        0.14      0.53 o 
  -8   5   5       12.63       13.37      0.81 o 
  -7   5   5       44.27       38.71      1.25 o 
  -6   5   5        0.39        3.15      0.43 o 
  -5   5   5        8.15       13.90      0.59 o 
  -4   5   5       68.54       84.77      1.64 o 
  -3   5   5      941.01     1010.34     15.44 o 
  -2   5   5      487.90      494.76      7.69 o 
  -1   5   5      380.32      395.47      6.08 o 
   0   5   5      130.39      118.90      1.80 o 
   1   5   5        8.34        4.32      0.21 o 
   2   5   5       63.74       59.01      1.29 o 
   3   5   5        0.13        0.06      0.25 o 
   4   5   5       13.82       15.47      0.65 o 
   5   5   5        0.00       -0.34      0.34 o 
   6   5   5        3.88        3.12      0.84 o 
   7   5   5        9.42        6.72      1.05 o 
   8   5   5        5.89        4.46      0.83 o 
  -8   6   5        0.78        1.00      0.50 o 
  -7   6   5        4.15        4.83      0.66 o 
  -6   6   5       35.40       38.68      1.21 o 
  -5   6   5       44.18       31.79      0.93 o 
  -4   6   5        0.27        0.31      0.33 o 
  -3   6   5       26.38       21.99      0.68 o 
  -2   6   5        0.75        0.91      0.25 o 
  -1   6   5      319.43      298.28      5.28 o 
   0   6   5       70.31       82.56      1.74 o 
   1   6   5      553.37      601.70      9.22 o 
   2   6   5      719.50      715.02     12.19 o 
   3   6   5       29.10       21.07      0.73 o 
   4   6   5      231.54      233.37      4.29 o 
   5   6   5        4.14        2.72      0.55 o 
   6   6   5        0.47        0.69      0.61 o 
   7   6   5        4.37        6.80      0.71 o 
   8   6   5        4.74        8.11      0.96 o 
  -8   7   5        1.94        1.08      0.53 o 
  -7   7   5        0.00       -0.41      0.41 o 
  -6   7   5       48.88       59.55      1.58 o 
  -5   7   5       97.72      104.54      2.04 o 
  -4   7   5       54.71       64.40      1.55 o 
  -3   7   5        0.43        0.97      0.33 o 
  -2   7   5      704.16      709.69     10.97 o 
  -1   7   5      170.94      162.66      6.82 o 
   0   7   5      347.67      333.64      7.84 o 
   1   7   5       66.96       70.96      2.02 o 
   2   7   5      287.03      314.65      5.59 o 
   3   7   5      184.97      168.59      3.77 o 
   4   7   5        0.01        0.58      0.60 o 
   5   7   5       29.26       29.74      1.19 o 
   6   7   5        2.88        1.30      0.49 o 
   7   7   5        1.55        2.12      0.68 o 
   8   7   5        2.11        1.96      0.60 o 
  -7   8   5        4.86        2.37      0.53 o 
  -6   8   5       14.71       14.85      0.79 o 
  -5   8   5       21.68       34.19      1.13 o 
  -4   8   5       64.95       63.24      2.42 o 
  -3   8   5       14.32       14.28      0.61 o 
  -2   8   5       15.25       16.00      0.73 o 
  -1   8   5      151.58      173.45      3.31 o 
   0   8   5      152.36      141.49      2.77 o 
   1   8   5       39.79       37.54      1.61 o 
   2   8   5       52.02       52.86      1.99 o 
   3   8   5        1.29        0.72      0.40 o 
   4   8   5       23.71       28.85      1.16 o 
   5   8   5        8.78       11.85      0.80 o 
   6   8   5       42.39       38.50      1.55 o 
   7   8   5        0.03        0.38      0.53 o 
  -7   9   5        1.31        0.23      0.49 o 
  -6   9   5        0.45       -0.41      0.41 o 
  -5   9   5       34.30       27.24      1.03 o 
  -4   9   5       30.48       28.28      0.99 o 
  -3   9   5       27.93       27.54      0.93 o 
  -2   9   5       23.86       33.85      1.24 o 
  -1   9   5        1.66        0.15      0.33 o 
   0   9   5       34.94       33.83      1.63 o 
   1   9   5       24.38       21.00      1.25 o 
   2   9   5       13.14       15.31      1.11 o 
   3   9   5       52.30       55.13      2.21 o 
   4   9   5        2.54        2.02      0.80 o 
   5   9   5        3.92        3.44      0.61 o 
   6   9   5       12.83       14.70      0.95 o 
  -6  10   5        1.27        0.48      0.47 o 
  -5  10   5        2.77        1.83      0.49 o 
  -4  10   5        0.02        0.10      0.31 o 
  -3  10   5        8.42        5.55      0.79 o 
  -2  10   5       30.78       36.14      1.31 o 
  -1  10   5       23.64       20.20      0.96 o 
   0  10   5       57.36       71.22      2.54 o 
   1  10   5        0.77       -0.37      0.60 o 
   2  10   5       70.18       67.23      3.49 o 
   3  10   5        0.01        0.50      1.05 o 
   4  10   5        3.14        3.89      0.81 o 
   5  10   5        7.32       11.02      1.20 o 
   6  10   5        0.03        0.34      0.77 o 
  -5  11   5       14.32       14.17      0.93 o 
  -4  11   5      126.26      120.77      3.79 o 
  -3  11   5       24.48       25.84      1.57 o 
  -2  11   5        7.68        6.83      0.68 o 
  -1  11   5       16.53       12.11      1.71 o 
   0  11   5       41.82       49.71      2.07 o 
   1  11   5        6.12        6.57      0.90 o 
   2  11   5       17.57       21.31      1.41 o 
   3  11   5       21.70       17.36      1.29 o 
   4  11   5       13.58       11.95      1.19 o 
   5  11   5        1.82        0.92      0.98 o 
  -4  12   5        9.92        9.90      1.05 o 
  -3  12   5       24.48       26.50      1.51 o 
  -2  12   5        4.09        3.06      1.44 o 
  -1  12   5        2.37        0.89      0.68 o 
   0  12   5       13.61       11.31      1.08 o 
   1  12   5        0.03        0.87      0.72 o 
   2  12   5        1.18        0.44      1.05 o 
   3  12   5        1.73       -0.31      1.27 o 
  -2  13   5       23.45       28.30      2.19 o 
  -1  13   5       22.77       24.76      1.56 o 
   0  13   5       16.02       12.87      1.17 o 
   1  13   5        1.89        2.16      0.86 o 
  -9   0   6       37.98       32.57      1.33 o 
  -8   0   6       11.24        7.26      0.69 o 
  -7   0   6      623.34      603.34     15.06 o 
  -6   0   6       52.34       40.15      1.29 o 
  -5   0   6      804.13      879.59     17.35 o 
  -4   0   6       35.49       49.54      1.34 o 
  -3   0   6      659.12      498.43      9.91 o 
  -2   0   6        9.53        9.07      2.11 o 
  -1   0   6      720.06      542.11     10.68 o 
   0   0   6     3551.03     3413.25    195.37 o 
   1   0   6      229.50      311.80      6.23 o 
   2   0   6     5279.83     5929.97    453.12 o 
   3   0   6       99.73       96.83      2.15 o 
   4   0   6      333.18      300.04      6.10 o 
   5   0   6      195.75      185.62      4.87 o 
   6   0   6       40.85       53.41      1.87 o 
   7   0   6       22.51       19.82      1.60 o 
   8   0   6       62.55       56.57      2.95 o 
   9   0   6       19.24       18.32      1.72 o 
  -9   1   6       22.72       24.00      1.05 o 
  -8   1   6       79.80       70.96      1.44 o 
  -7   1   6       19.36       17.94      0.65 o 
  -6   1   6      172.55      217.14      3.33 o 
  -5   1   6      192.60      172.64      2.67 o 
  -4   1   6      858.90      889.60     12.38 o 
  -3   1   6      171.99      140.07      2.14 o 
  -2   1   6     3584.06     3224.69     83.22 o 
  -1   1   6      109.63      143.71      2.12 o 
   0   1   6       13.94       14.19      0.41 o 
   1   1   6      250.83      208.76      2.99 o 
   2   1   6     1774.53     1708.02     28.05 o 
   3   1   6      128.67      123.34      1.87 o 
   4   1   6      331.51      400.55      6.22 o 
   5   1   6      745.43      743.45     15.84 o 
   6   1   6       15.94       14.17      0.75 o 
   7   1   6      100.71      101.86      2.55 o 
   8   1   6       27.92       29.10      1.43 o 
   9   1   6        8.15        3.26      0.72 o 
  -9   2   6       24.30       17.21      1.07 o 
  -8   2   6        3.99        4.90      0.58 o 
  -7   2   6       24.63       24.47      0.76 o 
  -6   2   6      230.73      216.64      3.33 o 
  -5   2   6      382.28      382.87      5.54 o 
  -4   2   6      680.28      684.59      9.59 o 
  -3   2   6      891.20      771.37     11.76 o 
  -2   2   6      303.66      309.59      4.41 o 
  -1   2   6      234.07      183.45      2.67 o 
   0   2   6      301.89      342.44      5.28 o 
   1   2   6      440.96      439.42      6.75 o 
   2   2   6     1452.45     1208.67     18.24 o 
   3   2   6     1270.19     1340.94     20.14 o 
   4   2   6     1499.61     1437.24     24.18 o 
   5   2   6      149.28      158.94      3.03 o 
   6   2   6      480.60      482.35      9.70 o 
   7   2   6       54.59       48.89      1.53 o 
   8   2   6      170.95      157.39      3.69 o 
   9   2   6       31.20       33.75      2.56 o 
  -9   3   6        6.08        4.53      0.89 o 
  -8   3   6      126.67      113.88      2.57 o 
  -7   3   6       10.01        9.94      0.57 o 
  -6   3   6      528.68      485.20      7.71 o 
  -5   3   6       45.59       48.28      1.00 o 
  -4   3   6      539.76      536.76      7.59 o 
  -3   3   6        3.97        4.91      0.29 o 
  -2   3   6      399.74      238.67      3.46 o 
  -1   3   6       52.51       33.35      0.65 o 
   0   3   6      246.71      275.36      3.92 o 
   1   3   6      320.13      345.57      5.36 o 
   2   3   6      141.78      151.84      2.55 o 
   3   3   6     1564.31     1537.59     25.77 o 
   4   3   6      563.41      489.60      8.48 o 
   5   3   6      203.90      195.35      3.66 o 
   6   3   6        0.66        0.62      0.37 o 
   7   3   6       22.41       22.07      1.02 o 
   8   3   6       13.88       16.27      0.93 o 
   9   3   6        0.56        0.12      0.60 o 
  -9   4   6       20.20       18.42      1.15 o 
  -8   4   6        3.84        0.45      0.47 o 
  -7   4   6       61.44       52.54      1.29 o 
  -6   4   6       50.32       51.16      1.30 o 
  -5   4   6      688.93      690.39     13.88 o 
  -4   4   6       83.50       67.90      1.39 o 
  -3   4   6      701.26      666.21     10.16 o 
  -2   4   6       55.72       33.21      0.69 o 
  -1   4   6       46.53       69.36      1.25 o 
   0   4   6       18.86       31.53      0.91 o 
   1   4   6        8.54        1.80      0.27 o 
   2   4   6     1007.41      873.03     14.76 o 
   3   4   6       40.58       37.90      0.97 o 
   4   4   6     1291.49     1330.24     22.43 o 
   5   4   6       57.42       67.23      1.56 o 
   6   4   6      595.35      564.49      9.87 o 
   7   4   6        4.65        6.01      0.62 o 
   8   4   6       26.59       26.25      3.41 o 
  -9   5   6        0.69        1.01      0.70 o 
  -8   5   6       35.55       29.65      1.34 o 
  -7   5   6       11.46        8.43      0.66 o 
  -6   5   6      115.99       99.73      1.98 o 
  -5   5   6       20.94       19.22      0.72 o 
  -4   5   6      715.06      739.97     12.84 o 
  -3   5   6       83.79       83.91      1.60 o 
  -2   5   6       84.82       78.90      1.48 o 
  -1   5   6       21.43       27.75      0.65 o 
   0   5   6       69.53      114.97      1.96 o 
   1   5   6      125.01      130.83      2.85 o 
   2   5   6        0.39        0.10      0.26 o 
   3   5   6      336.16      317.58      6.56 o 
   4   5   6      149.54      150.18      4.34 o 
   5   5   6      176.27      176.78      3.40 o 
   6   5   6      141.59      128.03      2.65 o 
   7   5   6       87.13       77.74      2.21 o 
   8   5   6       31.01       30.16      1.62 o 
  -8   6   6        2.12        1.02      0.53 o 
  -7   6   6       78.00       66.34      1.76 o 
  -6   6   6        3.41        2.51      0.44 o 
  -5   6   6       44.37       35.47      1.07 o 
  -4   6   6      281.30      258.89      5.64 o 
  -3   6   6      395.98      432.19      6.84 o 
  -2   6   6      431.24      445.69      7.00 o 
  -1   6   6       56.16       72.73      1.96 o 
   0   6   6      333.43      379.52      5.93 o 
   1   6   6       46.27       35.65      1.44 o 
   2   6   6      685.53      675.25     11.57 o 
   3   6   6        0.74       -0.21      0.31 o 
   4   6   6     1274.52     1269.89     21.80 o 
   5   6   6       24.16       20.84      0.99 o 
   6   6   6      113.87      116.24      2.92 o 
   7   6   6       18.34       15.17      1.58 o 
   8   6   6        4.27        2.69      0.79 o 
  -8   7   6       15.67       16.61      0.94 o 
  -7   7   6       13.52       18.44      0.95 o 
  -6   7   6      312.78      316.44      5.92 o 
  -5   7   6       17.65       16.08      0.70 o 
  -4   7   6      267.35      275.62      5.10 o 
  -3   7   6      116.57      127.60      2.31 o 
  -2   7   6       75.94       91.63      1.74 o 
  -1   7   6      146.34      155.70      3.00 o 
   0   7   6        4.66        3.25      0.36 o 
   1   7   6     1433.91     1482.70     28.99 o 
   2   7   6      348.29      369.63      6.53 o 
   3   7   6      251.50      281.18      6.02 o 
   4   7   6       89.50       87.81      2.29 o 
   5   7   6      241.19      230.94      5.12 o 
   6   7   6        1.51        1.12      0.52 o 
   7   7   6       42.46       47.18      1.67 o 
  -7   8   6       35.64       39.95      1.35 o 
  -6   8   6        1.61        0.30      0.45 o 
  -5   8   6       92.81       94.93      2.17 o 
  -4   8   6       20.11       18.29      0.95 o 
  -3   8   6      296.88      308.92      5.06 o 
  -2   8   6        3.39        0.55      0.36 o 
  -1   8   6      292.42      261.67      7.30 o 
   0   8   6        0.17        0.31      0.37 o 
   1   8   6        1.65        0.87      0.43 o 
   2   8   6        1.34        0.67      0.61 o 
   3   8   6       33.56       28.08      1.46 o 
   4   8   6        3.46        2.82      0.52 o 
   5   8   6       29.80       25.19      1.14 o 
   6   8   6       18.19       18.61      1.42 o 
   7   8   6       18.89       14.99      1.00 o 
  -7   9   6        0.12        0.33      0.53 o 
  -6   9   6        0.51        1.02      0.48 o 
  -5   9   6      170.64      179.55      3.63 o 
  -4   9   6      108.15      101.12      2.59 o 
  -3   9   6      190.04      207.99      4.83 o 
  -2   9   6      105.88       99.94      2.62 o 
  -1   9   6      464.99      501.36     10.36 o 
   0   9   6      146.97      136.13      4.03 o 
   1   9   6      137.40      140.05      4.15 o 
   2   9   6      275.98      256.36      7.00 o 
   3   9   6      918.14      928.00     23.10 o 
   4   9   6        4.38        4.95      0.83 o 
   5   9   6       96.63       99.64      3.43 o 
   6   9   6        0.00        0.39      0.53 o 
  -6  10   6        0.87        0.63      0.55 o 
  -5  10   6      103.87       96.44      2.60 o 
  -4  10   6       33.64       29.66      1.23 o 
  -3  10   6        6.01        2.37      0.46 o 
  -2  10   6       23.25       27.37      1.15 o 
  -1  10   6        5.10        2.18      0.64 o 
   0  10   6      393.40      383.20     24.77 o 
   1  10   6       28.76       27.47      1.49 o 
   2  10   6      239.41      231.35      6.49 o 
   3  10   6       31.81       37.20      2.66 o 
   4  10   6        7.52        8.30      1.05 o 
   5  10   6        2.46        1.17      1.14 o 
  -5  11   6        2.42        5.16      0.69 o 
  -4  11   6       26.50       22.38      1.64 o 
  -3  11   6       16.57       19.85      1.06 o 
  -2  11   6      178.90      157.32      4.58 o 
  -1  11   6        0.11        0.93      0.74 o 
   0  11   6        9.01        6.62      0.94 o 
   1  11   6       58.53       63.90      2.48 o 
   2  11   6        3.28        4.69      0.86 o 
   3  11   6       17.06       20.74      1.42 o 
   4  11   6       13.57        7.00      1.02 o 
  -3  12   6       32.47       24.04      1.46 o 
  -2  12   6       14.76       17.83      2.47 o 
  -1  12   6       40.78       41.21      1.91 o 
   0  12   6        5.04        6.17      1.35 o 
   1  12   6       16.79       20.27      1.44 o 
   2  12   6       19.99       17.54      1.56 o 
   3  12   6        7.72        2.95      0.92 o 
  -9   1   7        5.58        6.43      0.59 o 
  -8   1   7       11.21        8.90      0.53 o 
  -7   1   7        7.52        4.68      0.42 o 
  -6   1   7       21.51       22.98      0.70 o 
  -5   1   7       48.53       37.88      0.86 o 
  -4   1   7       22.84       21.65      0.60 o 
  -3   1   7       13.04       13.18      0.49 o 
  -2   1   7      109.01      152.18      2.51 o 
  -1   1   7      619.65      714.20      9.90 o 
   0   1   7      513.16      522.17     11.78 o 
   1   1   7      100.95      133.72      1.99 o 
   2   1   7      162.73      160.37      2.37 o 
   3   1   7       67.95       68.24      1.27 o 
   4   1   7       80.89       86.88      1.78 o 
   5   1   7      129.97      131.55      2.98 o 
   6   1   7      103.83      108.67      3.20 o 
   7   1   7       63.14       60.83      2.18 o 
   8   1   7        0.75        1.60      0.64 o 
  -9   2   7        0.00       -0.45      0.45 o 
  -8   2   7        8.39        6.53      0.55 o 
  -7   2   7        2.94        0.96      0.34 o 
  -6   2   7        0.20        0.40      0.32 o 
  -5   2   7        0.05       -0.22      0.26 o 
  -4   2   7        2.58        0.60      0.25 o 
  -3   2   7      143.63      160.05      2.43 o 
  -2   2   7      378.87      454.99      6.41 o 
  -1   2   7       17.68       23.96      0.60 o 
   0   2   7      403.24      378.69      5.34 o 
   1   2   7      483.78      579.54      8.87 o 
   2   2   7      185.39      203.70      3.28 o 
   3   2   7      155.91      176.21      3.24 o 
   4   2   7       10.60        9.84      0.50 o 
   5   2   7       47.77       51.92      1.28 o 
   6   2   7       34.19       35.08      1.22 o 
   7   2   7        5.38        3.82      0.65 o 
   8   2   7       12.19       15.76      1.27 o 
  -9   3   7       10.77       13.84      0.87 o 
  -8   3   7        1.63        1.90      0.44 o 
  -7   3   7        0.34       -0.21      0.36 o 
  -6   3   7      128.46      142.80      2.61 o 
  -5   3   7       48.03       52.48      1.07 o 
  -4   3   7      497.54      499.65      7.78 o 
  -3   3   7       21.22       12.14      0.44 o 
  -2   3   7       79.66      109.32      1.73 o 
  -1   3   7       72.28       93.48      1.48 o 
   0   3   7      204.04      240.34      3.82 o 
   1   3   7      297.44      308.88      5.41 o 
   2   3   7      254.42      233.19      3.73 o 
   3   3   7       38.98       34.46      0.92 o 
   4   3   7      138.99      126.48      2.49 o 
   5   3   7       49.15       49.70      1.30 o 
   6   3   7       26.15       29.28      1.11 o 
   7   3   7       49.66       44.52      1.48 o 
   8   3   7        3.76        2.86      0.67 o 
  -9   4   7        1.15        0.29      0.53 o 
  -8   4   7        3.13        1.19      0.50 o 
  -7   4   7        6.54        4.37      0.48 o 
  -6   4   7       47.69       48.41      1.20 o 
  -5   4   7      192.75      192.48      3.32 o 
  -4   4   7        4.92        7.07      0.45 o 
  -3   4   7       80.74       88.25      1.48 o 
  -2   4   7       33.41       33.40      0.88 o 
  -1   4   7      533.87      562.50      8.69 o 
   0   4   7        5.46        7.96      0.35 o 
   1   4   7      177.21      197.98      3.21 o 
   2   4   7       27.67       27.63      0.79 o 
   3   4   7        0.02        0.50      0.28 o 
   4   4   7        0.50        2.42      0.37 o 
   5   4   7        0.04       -0.34      0.38 o 
   6   4   7       11.34       11.46      0.88 o 
   7   4   7        0.27        0.76      0.49 o 
   8   4   7       49.55       56.06      1.80 o 
  -8   5   7        0.24       -0.06      0.47 o 
  -7   5   7        2.29        2.52      0.45 o 
  -6   5   7       13.19        9.38      0.57 o 
  -5   5   7       46.91       55.77      1.31 o 
  -4   5   7       19.09       29.88      0.88 o 
  -3   5   7        9.39        7.01      0.43 o 
  -2   5   7       13.71       27.83      0.75 o 
  -1   5   7       89.37       74.96      2.01 o 
   0   5   7       61.58       57.39      1.12 o 
   1   5   7        1.38        0.19      0.19 o 
   2   5   7        3.06        3.16      0.35 o 
   3   5   7       58.00       52.54      1.28 o 
   4   5   7        4.82        6.35      0.49 o 
   5   5   7       16.42       13.30      0.67 o 
   6   5   7       58.43       52.88      2.55 o 
   7   5   7        1.86        0.80      0.83 o 
   8   5   7        0.52        0.94      0.70 o 
  -8   6   7        0.27        0.94      0.53 o 
  -7   6   7        1.54        1.35      0.49 o 
  -6   6   7        3.67        5.74      0.52 o 
  -5   6   7       16.35       15.31      0.67 o 
  -4   6   7      125.94      170.01      2.99 o 
  -3   6   7       56.69       59.44      1.29 o 
  -2   6   7      326.47      312.03      5.65 o 
  -1   6   7       32.23       29.48      1.40 o 
   0   6   7       28.07       28.64      0.84 o 
   1   6   7      131.33      132.49      2.56 o 
   2   6   7       53.36       55.92      1.88 o 
   3   6   7       17.91       15.15      0.67 o 
   4   6   7       13.71       13.37      0.69 o 
   5   6   7        1.06        0.03      0.37 o 
   6   6   7        9.53        8.77      0.73 o 
   7   6   7       20.79       24.24      1.17 o 
  -8   7   7        0.57        0.85      1.01 o 
  -7   7   7        3.15        4.88      0.61 o 
  -6   7   7       19.34       15.89      1.04 o 
  -5   7   7       13.77        9.55      0.66 o 
  -4   7   7       17.33       12.74      0.67 o 
  -3   7   7       32.31       23.53      0.87 o 
  -2   7   7        0.04       -0.24      0.30 o 
  -1   7   7      137.92      161.71      3.13 o 
   0   7   7       15.61        7.59      0.62 o 
   1   7   7      105.77       89.22      3.43 o 
   2   7   7        9.15        7.63      0.49 o 
   3   7   7      106.65       98.30      2.09 o 
   4   7   7       12.27       10.88      0.72 o 
   5   7   7       11.85       14.10      0.85 o 
   6   7   7        0.02       -0.27      0.48 o 
   7   7   7        2.49        3.00      0.72 o 
  -7   8   7        1.38        1.24      0.70 o 
  -6   8   7        7.61        6.91      0.63 o 
  -5   8   7        0.49        0.39      0.37 o 
  -4   8   7      155.30      151.60      3.10 o 
  -3   8   7      166.93      150.66      3.71 o 
  -2   8   7       13.57        9.92      0.84 o 
  -1   8   7        1.37        2.54      0.41 o 
   0   8   7      233.13      240.53      5.18 o 
   1   8   7      223.50      222.21      4.84 o 
   2   8   7       44.12       35.85      1.65 o 
   3   8   7        1.33        2.19      0.71 o 
   4   8   7        8.80        6.55      0.65 o 
   5   8   7        2.75        3.30      0.60 o 
   6   8   7        3.58        2.50      0.61 o 
  -6   9   7        0.03       -0.04      0.49 o 
  -5   9   7        0.03        0.78      0.50 o 
  -4   9   7       21.51       23.79      0.97 o 
  -3   9   7       19.43       18.76      0.85 o 
  -2   9   7       49.70       43.30      1.31 o 
  -1   9   7        4.48        5.26      0.58 o 
   0   9   7       25.60       18.25      1.21 o 
   1   9   7       64.65       70.19      2.53 o 
   2   9   7       58.15       53.92      2.15 o 
   3   9   7       79.75       72.60      3.81 o 
   4   9   7        4.56        6.17      0.91 o 
   5   9   7        0.54       -0.24      0.65 o 
   6   9   7        0.06       -0.52      0.52 o 
  -5  10   7        4.80        4.22      0.65 o 
  -4  10   7        8.78        9.12      0.68 o 
  -3  10   7        3.30        4.06      0.51 o 
  -2  10   7        3.53        2.79      0.64 o 
  -1  10   7       68.20       73.10      2.60 o 
   0  10   7       44.29       34.28      1.66 o 
   1  10   7       13.15       11.04      2.30 o 
   2  10   7        0.57        0.32      0.70 o 
   3  10   7        4.80        4.53      1.10 o 
   4  10   7        0.45       -0.69      0.69 o 
   5  10   7        5.16        5.14      1.00 o 
  -4  11   7        2.79        0.93      0.70 o 
  -3  11   7        0.04       -0.29      0.48 o 
  -2  11   7        0.37       -0.34      0.61 o 
  -1  11   7        0.19       -0.18      0.57 o 
   0  11   7       25.43       26.52      1.71 o 
   1  11   7        1.25        1.01      0.73 o 
   2  11   7        0.89       -0.13      1.71 o 
   3  11   7        7.69        7.94      1.06 o 
   4  11   7       25.50       21.46      1.84 o 
  -3  12   7        4.25        4.41      1.17 o 
  -2  12   7        1.76        3.43      1.74 o 
  -1  12   7       14.53       16.79      1.25 o 
   0  12   7       22.52       28.48      1.63 o 
   1  12   7        5.42        7.61      1.07 o 
   2  12   7       23.52       21.70      1.92 o 
  -9   0   8        0.53        1.76      0.59 o 
  -8   0   8       63.96       61.25      1.91 o 
  -7   0   8        9.47        8.48      0.71 o 
  -6   0   8       46.89       65.52      1.85 o 
  -5   0   8       73.70       45.73      1.67 o 
  -4   0   8        3.12        1.79      0.70 o 
  -3   0   8       67.36       56.27      1.82 o 
  -2   0   8        1.65        1.83      0.32 o 
  -1   0   8       51.71       51.34      1.32 o 
   0   0   8      167.63      175.06      5.06 o 
   1   0   8      107.87      107.03      2.35 o 
   2   0   8      395.55      390.35      8.86 o 
   3   0   8       26.53       16.45      1.02 o 
   4   0   8      194.32      190.70      7.03 o 
   5   0   8       64.67       56.89      2.76 o 
   6   0   8      122.84      133.45      5.40 o 
   7   0   8        0.02        0.13      0.70 o 
   8   0   8      130.74      141.21      5.91 o 
  -9   1   8       32.63       31.16      1.14 o 
  -8   1   8        4.43        2.99      0.54 o 
  -7   1   8       31.55       38.05      0.97 o 
  -6   1   8      577.29      573.28      8.22 o 
  -5   1   8      122.87      170.96      2.69 o 
  -4   1   8      659.85      723.05     10.15 o 
  -3   1   8      641.48      618.04      8.69 o 
  -2   1   8     1435.77     1392.48     21.01 o 
  -1   1   8      971.41      874.82     14.29 o 
   0   1   8     2526.05     2499.78     39.34 o 
   1   1   8      204.89      173.58      3.40 o 
   2   1   8     1365.65     1435.23     21.64 o 
   3   1   8       89.84      112.09      2.18 o 
   4   1   8      758.74      768.17     15.11 o 
   5   1   8        2.58        1.03      0.97 o 
   6   1   8      455.53      447.09     16.75 o 
   7   1   8        5.03        8.90      0.86 o 
   8   1   8       17.71       15.09      1.10 o 
  -9   2   8        0.14        0.18      0.50 o 
  -8   2   8       33.79       29.18      0.98 o 
  -7   2   8       25.62       26.73      0.90 o 
  -6   2   8      148.16      162.70      2.63 o 
  -5   2   8      203.66      220.32      3.37 o 
  -4   2   8      855.50      917.96     14.04 o 
  -3   2   8       32.54       16.73      0.52 o 
  -2   2   8      235.37      245.34      3.59 o 
  -1   2   8       77.69       65.45      1.23 o 
   0   2   8        7.98        8.20      0.46 o 
   1   2   8      501.02      500.79      7.72 o 
   2   2   8       36.26       42.16      0.94 o 
   3   2   8      863.76      815.21     13.86 o 
   4   2   8        3.11        5.36      0.72 o 
   5   2   8       80.76       91.87      2.26 o 
   6   2   8       15.33       18.79      1.11 o 
   7   2   8       27.24       22.97      1.25 o 
   8   2   8       11.51       16.79      1.18 o 
  -9   3   8       14.34       11.25      0.84 o 
  -8   3   8        5.59        5.38      0.55 o 
  -7   3   8      211.29      177.86      3.47 o 
  -6   3   8       22.94       22.60      0.82 o 
  -5   3   8        9.64       16.41      0.60 o 
  -4   3   8      253.00      229.29      3.45 o 
  -3   3   8      200.08      222.28      3.32 o 
  -2   3   8      159.30      168.39      2.77 o 
  -1   3   8       51.69       31.92      0.76 o 
   0   3   8      456.24      380.50      6.66 o 
   1   3   8       10.03       29.00      0.70 o 
   2   3   8      382.94      392.55      6.85 o 
   3   3   8       17.00       23.63      0.81 o 
   4   3   8      368.57      329.62      5.87 o 
   5   3   8       24.32       32.07      0.98 o 
   6   3   8       23.77       22.40      1.01 o 
   7   3   8      134.62      138.56      4.03 o 
   8   3   8       10.82        9.23      0.94 o 
  -8   4   8        4.37        1.20      0.52 o 
  -7   4   8       21.10       21.16      0.83 o 
  -6   4   8       41.83       43.47      1.18 o 
  -5   4   8      162.06      140.35      2.57 o 
  -4   4   8       13.75       15.15      0.62 o 
  -3   4   8      863.40      841.80     11.76 o 
  -2   4   8       64.07       87.05      1.61 o 
  -1   4   8      369.70      454.00      7.86 o 
   0   4   8        0.89        2.75      0.26 o 
   1   4   8      510.51      574.21      8.84 o 
   2   4   8        9.90        8.71      0.47 o 
   3   4   8      344.08      331.50      5.90 o 
   4   4   8      337.34      327.84      5.88 o 
   5   4   8      704.00      686.42     11.87 o 
   6   4   8       37.42       42.76      1.41 o 
   7   4   8        9.68        8.76      1.23 o 
   8   4   8       53.50       52.44      2.22 o 
  -8   5   8        6.41        9.13      0.78 o 
  -7   5   8       11.76        7.83      0.59 o 
  -6   5   8      122.68      122.56      2.82 o 
  -5   5   8      538.03      556.23      9.87 o 
  -4   5   8       75.71       68.86      1.48 o 
  -3   5   8      111.05      139.04      2.74 o 
  -2   5   8      138.13      155.11      3.02 o 
  -1   5   8       16.87       22.12      0.63 o 
   0   5   8      165.42      157.20      2.65 o 
   1   5   8        7.22        3.29      0.35 o 
   2   5   8     1391.81     1462.55     24.62 o 
   3   5   8       31.52       22.79      0.82 o 
   4   5   8      399.50      393.78      7.00 o 
   5   5   8       34.51       37.54      1.12 o 
   6   5   8       30.90       31.05      1.21 o 
   7   5   8       19.43       22.85      1.41 o 
  -8   6   8       66.86       63.33      1.90 o 
  -7   6   8        7.41        4.46      0.60 o 
  -6   6   8       70.27       58.53      1.53 o 
  -5   6   8       44.19       45.65      1.20 o 
  -4   6   8      185.96      195.90      3.82 o 
  -3   6   8       69.14       64.66      1.57 o 
  -2   6   8      203.22      222.83      4.18 o 
  -1   6   8       81.70      105.99      2.19 o 
   0   6   8       53.99       52.72      1.27 o 
   1   6   8       20.01       35.63      0.98 o 
   2   6   8      132.75      138.02      2.71 o 
   3   6   8      531.57      528.30      9.22 o 
   4   6   8       15.23       13.63      0.81 o 
   5   6   8       65.49       68.74      3.25 o 
   6   6   8       68.12       68.12      2.77 o 
   7   6   8       20.28       20.20      1.73 o 
  -7   7   8       15.04       16.10      0.89 o 
  -6   7   8        0.33        1.68      0.94 o 
  -5   7   8       30.73       29.62      1.06 o 
  -4   7   8       81.86       81.39      3.02 o 
  -3   7   8        0.03       -0.25      0.38 o 
  -2   7   8      443.82      469.49      8.34 o 
  -1   7   8       17.27       18.57      0.75 o 
   0   7   8      456.14      495.01     10.07 o 
   1   7   8       70.85       69.29      2.48 o 
   2   7   8      154.33      163.13      5.66 o 
   3   7   8       34.45       32.04      1.62 o 
   4   7   8       88.82       89.68      2.36 o 
   5   7   8       63.86       58.46      1.82 o 
   6   7   8       19.67       16.17      0.98 o 
   7   7   8        4.32        4.22      0.69 o 
  -7   8   8       35.85       44.56      1.67 o 
  -6   8   8       42.01       46.58      2.76 o 
  -5   8   8       66.84       70.19      1.81 o 
  -4   8   8       85.06       82.68      2.24 o 
  -3   8   8       41.59       42.21      1.25 o 
  -2   8   8       42.34       38.98      1.16 o 
  -1   8   8      162.68      174.89      3.55 o 
   0   8   8       64.73       66.41      5.65 o 
   1   8   8      429.43      467.20     10.35 o 
   2   8   8       52.98       51.83      1.62 o 
   3   8   8      132.31      144.16      4.33 o 
   4   8   8        4.98        4.36      1.95 o 
   5   8   8       63.42       64.50      1.97 o 
   6   8   8        8.52        6.89      0.98 o 
  -6   9   8        3.95        7.19      0.99 o 
  -5   9   8       31.91       31.38      1.27 o 
  -4   9   8       41.17       42.74      1.31 o 
  -3   9   8      109.59      102.92      2.31 o 
  -2   9   8       36.47       37.84      1.34 o 
  -1   9   8       21.04       11.83      1.22 o 
   0   9   8       19.29       21.04      0.99 o 
   1   9   8       97.02      108.84      3.48 o 
   2   9   8      196.99      188.75      5.44 o 
   3   9   8       55.66       54.37      2.24 o 
   4   9   8      120.18      136.84      4.30 o 
   5   9   8        4.83        3.39      1.42 o 
  -5  10   8        1.87        0.79      0.54 o 
  -4  10   8        5.93        4.67      0.56 o 
  -3  10   8       27.75       25.41      1.02 o 
  -2  10   8       13.21        7.60      0.71 o 
  -1  10   8      227.60      218.63      9.29 o 
   0  10   8       32.35       24.32      1.43 o 
   1  10   8      294.47      293.98      8.00 o 
   2  10   8       75.35       77.84      2.83 o 
   3  10   8        2.40        3.59      0.87 o 
   4  10   8        1.90        0.47      0.75 o 
  -4  11   8       23.30       20.90      1.49 o 
  -3  11   8       24.74       21.37      1.13 o 
  -2  11   8        6.17        5.06      0.88 o 
  -1  11   8        3.05        2.41      1.36 o 
   0  11   8       37.15       36.54      3.23 o 
   1  11   8        6.05        5.36      0.92 o 
   2  11   8       16.86       24.09      1.75 o 
   3  11   8       27.97       18.02      1.43 o 
  -2  12   8        0.51        0.83      1.16 o 
  -1  12   8       50.37       48.88      2.17 o 
   0  12   8        0.26        0.12      1.03 o 
   1  12   8       65.26       69.99      5.18 o 
  -8   1   9        0.18        0.10      0.41 o 
  -7   1   9        0.44        0.54      0.34 o 
  -6   1   9        3.03        1.30      0.35 o 
  -5   1   9        4.59        4.51      0.55 o 
  -4   1   9      120.02      126.47      2.27 o 
  -3   1   9        8.56        5.21      0.57 o 
  -2   1   9      137.02      135.69      2.12 o 
  -1   1   9      965.57     1121.13     15.48 o 
   0   1   9      485.19      500.57     10.47 o 
   1   1   9        4.86        8.12      0.39 o 
   2   1   9      119.98      119.22      2.07 o 
   3   1   9       14.99        9.76      0.59 o 
   4   1   9        3.96        1.84      0.48 o 
   5   1   9       23.81       19.16      1.06 o 
   6   1   9        7.94        6.65      0.76 o 
   7   1   9        6.28        5.59      0.75 o 
   8   1   9        2.86        1.80      0.67 o 
  -8   2   9        5.06        5.18      0.54 o 
  -7   2   9        0.00        0.25      0.38 o 
  -6   2   9        0.31        0.70      0.35 o 
  -5   2   9       16.81       25.05      0.73 o 
  -4   2   9        2.29        5.94      0.39 o 
  -3   2   9       67.97       81.61      1.42 o 
  -2   2   9       80.52       69.79      1.35 o 
  -1   2   9       11.27       14.34      0.56 o 
   0   2   9      201.71      205.84      3.36 o 
   1   2   9      487.60      534.24      8.25 o 
   2   2   9       68.81       78.63      1.66 o 
   3   2   9       15.56       16.65      0.68 o 
   4   2   9        7.22        5.04      0.54 o 
   5   2   9       30.40       24.89      1.23 o 
   6   2   9        0.13       -0.36      0.59 o 
   7   2   9        8.60        9.32      1.44 o 
   8   2   9        2.31        2.50      0.70 o 
  -8   3   9        3.28        2.13      0.47 o 
  -7   3   9        0.30        0.69      0.41 o 
  -6   3   9        8.50        8.31      0.55 o 
  -5   3   9      121.11      103.05      2.25 o 
  -4   3   9       67.59       70.97      1.33 o 
  -3   3   9        8.23       17.18      0.57 o 
  -2   3   9      368.39      341.96      5.50 o 
  -1   3   9       41.86       46.26      1.68 o 
   0   3   9      466.54      503.35      7.80 o 
   1   3   9        0.93       -0.05      0.24 o 
   2   3   9       51.66       54.72      1.28 o 
   3   3   9       10.99       12.59      0.74 o 
   4   3   9       47.12       46.99      1.22 o 
   5   3   9       11.50       15.07      1.00 o 
   6   3   9        9.41        8.50      0.96 o 
   7   3   9       17.76       22.77      1.81 o 
  -8   4   9        0.68        0.08      0.44 o 
  -7   4   9        0.01        0.65      0.41 o 
  -6   4   9        4.69        6.38      0.54 o 
  -5   4   9        0.08       -0.04      0.37 o 
  -4   4   9        1.22        2.01      0.38 o 
  -3   4   9        4.40        2.38      0.40 o 
  -2   4   9       61.07       63.00      1.28 o 
  -1   4   9       18.24       19.99      0.69 o 
   0   4   9       19.32       16.05      0.56 o 
   1   4   9      260.12      248.23     11.10 o 
   2   4   9      190.12      183.63      3.98 o 
   3   4   9        5.70        8.11      0.51 o 
   4   4   9       59.41       49.49      1.29 o 
   5   4   9       13.06       13.95      0.69 o 
   6   4   9        0.93        0.78      0.63 o 
   7   4   9        0.14       -0.39      0.59 o 
  -8   5   9        6.48        8.64      0.76 o 
  -7   5   9       12.23       17.39      0.79 o 
  -6   5   9        9.68       13.78      0.70 o 
  -5   5   9        0.16        0.80      0.41 o 
  -4   5   9       16.34       14.74      0.75 o 
  -3   5   9       24.50       14.00      0.76 o 
  -2   5   9       38.26       41.29      1.13 o 
  -1   5   9        2.59        9.27      0.44 o 
   0   5   9       71.52       65.49      1.31 o 
   1   5   9      162.21      153.85      3.12 o 
   2   5   9      100.44       71.94      2.27 o 
   3   5   9       70.89       72.05      1.89 o 
   4   5   9        2.20        1.79      0.48 o 
   5   5   9       34.34       32.16      1.04 o 
   6   5   9        0.55        0.86      0.46 o 
   7   5   9       11.45       10.49      1.07 o 
  -7   6   9        0.25        0.21      0.42 o 
  -6   6   9       13.37        9.15      0.69 o 
  -5   6   9        8.02       13.24      0.73 o 
  -4   6   9      154.33      161.96      3.28 o 
  -3   6   9      275.68      259.95      4.88 o 
  -2   6   9       53.93       66.20      1.58 o 
  -1   6   9       58.06       50.81      1.29 o 
   0   6   9      125.97      128.76      3.02 o 
   1   6   9      130.92      127.95      2.56 o 
   2   6   9        0.17       -0.02      0.54 o 
   3   6   9        4.92        4.49      0.46 o 
   4   6   9       21.25       23.48      0.86 o 
   5   6   9        3.72        1.40      0.43 o 
   6   6   9        8.90        9.27      0.77 o 
   7   6   9        0.38        0.95      0.72 o 
  -7   7   9        1.69        2.47      0.65 o 
  -6   7   9       20.65       19.40      0.92 o 
  -5   7   9       50.46       45.17      1.36 o 
  -4   7   9        2.02        4.08      0.53 o 
  -3   7   9        6.82        3.40      0.49 o 
  -2   7   9        4.16        1.46      0.41 o 
  -1   7   9       27.48       19.14      0.80 o 
   0   7   9       33.27       37.57      1.30 o 
   1   7   9        9.50        8.24      0.65 o 
   2   7   9        0.24        1.44      0.45 o 
   3   7   9        3.72        2.41      0.58 o 
   4   7   9        1.11        1.47      0.50 o 
   5   7   9       10.95       12.54      0.87 o 
   6   7   9        0.09       -0.14      0.49 o 
  -6   8   9        7.95        7.86      1.35 o 
  -5   8   9        1.11        2.70      0.78 o 
  -4   8   9       22.19       28.27      1.19 o 
  -3   8   9        4.69        5.90      0.62 o 
  -2   8   9       79.81       81.68      2.22 o 
  -1   8   9       49.63       46.68      1.52 o 
   0   8   9        0.02       -0.08      0.44 o 
   1   8   9       31.55       16.65      2.01 o 
   2   8   9       40.56       36.50      1.72 o 
   3   8   9        8.22        5.62      0.90 o 
   4   8   9       31.24       25.53      2.12 o 
   5   8   9        5.42        4.76      0.67 o 
  -5   9   9        0.91        1.18      0.62 o 
  -4   9   9        8.94        6.54      0.69 o 
  -3   9   9        1.36        1.35      0.44 o 
  -2   9   9       19.56       17.35      0.96 o 
  -1   9   9        0.98        1.72      0.54 o 
   0   9   9       22.32       27.41      1.48 o 
   1   9   9        3.10        3.79      0.77 o 
   2   9   9      105.41      107.85      3.53 o 
   3   9   9       23.86       22.64      2.48 o 
   4   9   9        0.99        0.67      1.02 o 
   5   9   9        5.24        7.35      1.04 o 
  -4  10   9        0.21       -0.37      0.46 o 
  -3  10   9        0.11        0.08      0.43 o 
  -2  10   9       33.81       33.11      1.52 o 
  -1  10   9        9.98        8.64      1.29 o 
   0  10   9        6.67        7.46      0.95 o 
   1  10   9        0.00        0.66      0.68 o 
   2  10   9        0.41        0.84      0.72 o 
   3  10   9       11.09       11.48      1.17 o 
   4  10   9        7.36        5.55      1.45 o 
  -3  11   9        7.69        7.80      1.01 o 
  -2  11   9        6.28        7.08      2.11 o 
  -1  11   9       20.10       22.62      2.22 o 
   0  11   9       31.61       33.59      2.04 o 
   1  11   9        2.15        1.15      0.73 o 
   2  11   9        0.32        1.69      0.81 o 
  -8   0  10       53.40       48.09      1.70 o 
  -7   0  10       42.15       42.79      1.52 o 
  -6   0  10       17.89       29.24      1.16 o 
  -5   0  10       26.69       24.24      1.05 o 
  -4   0  10     1110.95     1215.63     29.31 o 
  -3   0  10      495.27      489.96      9.89 o 
  -2   0  10      703.19      675.52     13.40 o 
  -1   0  10        8.81        8.63      0.54 o 
   0   0  10     1038.93     1014.55     30.29 o 
   1   0  10       44.57       43.21      1.59 o 
   2   0  10      253.18      264.97      6.82 o 
   3   0  10        8.68        9.92      1.07 o 
   4   0  10      135.64      136.42      5.40 o 
   5   0  10        7.45        6.89      1.03 o 
   6   0  10       46.86       47.46      2.66 o 
   7   0  10       90.10       97.06      4.46 o 
  -8   1  10       36.20       41.81      1.23 o 
  -7   1  10       11.45       13.67      0.61 o 
  -6   1  10       23.43       28.71      0.82 o 
  -5   1  10       55.31       66.99      1.32 o 
  -4   1  10       22.52       16.59      0.60 o 
  -3   1  10      145.56      164.85      2.83 o 
  -2   1  10        2.51        3.06      0.29 o 
  -1   1  10      804.72      775.36     11.88 o 
   0   1  10       77.26       71.91      1.54 o 
   1   1  10      629.04      660.09     11.39 o 
   2   1  10      231.53      215.39      3.99 o 
   3   1  10       34.88       47.04      1.40 o 
   4   1  10       82.60       91.17      2.77 o 
   5   1  10      142.83      138.51      3.94 o 
   6   1  10       29.38       35.41      1.58 o 
   7   1  10       12.48       11.58      1.01 o 
  -8   2  10        5.29        5.14      0.56 o 
  -7   2  10       17.09       17.28      0.76 o 
  -6   2  10       69.51       77.63      1.68 o 
  -5   2  10      178.19      199.38      3.43 o 
  -4   2  10        1.14       -0.26      0.29 o 
  -3   2  10       71.09       66.21      1.24 o 
  -2   2  10      542.48      535.19      9.34 o 
  -1   2  10      129.38      114.85      2.05 o 
   0   2  10      762.08      821.64     12.58 o 
   1   2  10       89.82       85.32      1.60 o 
   2   2  10     1121.89     1153.18     22.49 o 
   3   2  10       19.13       18.59      0.86 o 
   4   2  10       65.60       65.13      3.90 o 
   5   2  10       92.79       95.49      2.94 o 
   6   2  10       27.36       24.53      1.98 o 
   7   2  10        8.69       12.24      1.49 o 
  -8   3  10        3.95        1.64      0.50 o 
  -7   3  10        1.76        0.92      0.55 o 
  -6   3  10        9.37       10.76      0.63 o 
  -5   3  10      213.92      213.98      3.70 o 
  -4   3  10        3.70        0.11      0.29 o 
  -3   3  10      470.56      498.82      7.83 o 
  -2   3  10        9.41        8.26      0.44 o 
  -1   3  10      281.51      297.00      5.87 o 
   0   3  10        2.97        3.25      0.33 o 
   1   3  10      165.80      168.31      3.19 o 
   2   3  10      166.19      157.53      3.31 o 
   3   3  10      216.51      238.15      5.08 o 
   4   3  10       32.71       33.54      1.17 o 
   5   3  10        6.07       10.39      3.03 o 
   6   3  10      198.54      198.46      9.03 o 
   7   3  10        2.11        3.69      0.77 o 
  -8   4  10        3.22        3.65      0.79 o 
  -7   4  10       44.79       40.73      1.19 o 
  -6   4  10       68.35       52.16      2.43 o 
  -5   4  10       39.19       48.15      1.37 o 
  -4   4  10      432.69      432.12      7.78 o 
  -3   4  10       49.49       65.36      1.59 o 
  -2   4  10      736.98      747.24     12.79 o 
  -1   4  10      109.00      126.92      2.78 o 
   0   4  10      672.39      734.89     17.37 o 
   1   4  10       67.87       57.08      1.60 o 
   2   4  10      363.94      361.18      6.41 o 
   3   4  10       76.80       77.23      1.74 o 
   4   4  10      501.22      483.96      8.52 o 
   5   4  10       21.52       24.43      1.68 o 
   6   4  10       74.66       76.01      2.59 o 
   7   4  10       14.82       17.70      1.23 o 
  -7   5  10       11.81       11.46      0.69 o 
  -6   5  10      132.98      126.15      2.77 o 
  -5   5  10        6.83        9.49      0.66 o 
  -4   5  10       50.86       64.73      2.59 o 
  -3   5  10        4.44        2.45      0.45 o 
  -2   5  10      251.90      237.58      4.48 o 
  -1   5  10       58.71       74.87      1.71 o 
   0   5  10      282.80      270.14      4.91 o 
   1   5  10      600.90      638.57     11.02 o 
   2   5  10        6.41       10.77      0.60 o 
   3   5  10      262.26      270.92      5.73 o 
   4   5  10       31.69       30.04      0.99 o 
   5   5  10        0.10        0.38      0.66 o 
   6   5  10       60.92       55.98      2.11 o 
  -7   6  10        1.26        0.34      0.50 o 
  -6   6  10       31.54       35.10      1.23 o 
  -5   6  10       24.19       24.49      1.02 o 
  -4   6  10      408.66      408.43      7.46 o 
  -3   6  10        1.75        2.22      0.50 o 
  -2   6  10      287.41      310.12      5.72 o 
  -1   6  10        7.70        7.77      0.55 o 
   0   6  10      170.83      199.83      4.43 o 
   1   6  10       40.77       52.75      1.34 o 
   2   6  10      116.17      126.07      2.60 o 
   3   6  10       49.82       55.79      1.42 o 
   4   6  10       28.31       28.77      1.60 o 
   5   6  10       58.91       55.63      1.49 o 
   6   6  10        2.49        1.86      0.99 o 
  -6   7  10        9.75        8.87      0.72 o 
  -5   7  10       66.56       73.07      1.87 o 
  -4   7  10       38.61       39.23      1.27 o 
  -3   7  10      289.83      292.39      5.50 o 
  -2   7  10        8.52        7.07      0.55 o 
  -1   7  10      226.62      248.97      5.44 o 
   0   7  10        1.19       -0.40      0.40 o 
   1   7  10      106.32      107.03      3.08 o 
   2   7  10        2.65        4.23      0.56 o 
   3   7  10      116.75      114.04      2.43 o 
   4   7  10       95.05       96.64      2.17 o 
   5   7  10       77.25       77.63      2.22 o 
   6   7  10        1.79        2.25      1.00 o 
  -6   8  10        6.11        9.43      0.76 o 
  -5   8  10       58.89       51.04      1.53 o 
  -4   8  10        4.41        6.56      0.62 o 
  -3   8  10        0.07        0.16      0.43 o 
  -2   8  10        0.52        0.25      0.34 o 
  -1   8  10       68.64       75.88      2.13 o 
   0   8  10      173.24      175.34      4.05 o 
   1   8  10      100.79      102.04      3.40 o 
   2   8  10      131.26      132.18      3.33 o 
   3   8  10        7.16        4.72      0.87 o 
   4   8  10        8.08        8.03      0.94 o 
   5   8  10        2.52        1.18      1.16 o 
  -5   9  10       51.88       56.53      1.68 o 
  -4   9  10       13.68       11.55      0.84 o 
  -3   9  10      173.58      168.85      3.49 o 
  -2   9  10       20.02       21.59      1.11 o 
  -1   9  10      202.92      193.52      5.34 o 
   0   9  10        4.46        3.18      0.59 o 
   1   9  10       87.02       82.87      2.90 o 
   2   9  10        4.28        5.70      0.90 o 
   3   9  10       87.57       88.56      3.13 o 
   4   9  10        0.53        1.68      0.80 o 
  -4  10  10       14.82       16.02      1.10 o 
  -3  10  10        4.02        4.30      0.69 o 
  -2  10  10       50.48       47.27      1.67 o 
  -1  10  10        8.12        7.67      0.97 o 
   0  10  10       43.54       39.44      1.92 o 
   1  10  10       47.95       51.99      2.25 o 
   2  10  10       13.57       14.00      1.24 o 
   3  10  10       74.80       76.14      2.89 o 
  -1  11  10       24.89       25.80      1.61 o 
   0  11  10        2.95        2.77      0.86 o 
   1  11  10       51.86       55.53      2.38 o 
  -8   1  11        3.77        5.93      0.59 o 
  -7   1  11        1.34        1.20      0.39 o 
  -6   1  11       32.91       29.84      0.87 o 
  -5   1  11        0.45        0.12      0.30 o 
  -4   1  11      173.73      148.92      2.42 o 
  -3   1  11       38.62       42.80      1.05 o 
  -2   1  11      122.84      100.09      1.88 o 
  -1   1  11      145.35      150.83      2.96 o 
   0   1  11      174.62      184.39      5.65 o 
   1   1  11       49.65       49.25      1.43 o 
   2   1  11      406.46      416.63      8.62 o 
   3   1  11      290.45      284.00      7.25 o 
   4   1  11        0.79        0.31      0.75 o 
   5   1  11       43.29       38.30      1.63 o 
   6   1  11        0.30        0.48      0.72 o 
   7   1  11        0.28        0.03      0.61 o 
  -8   2  11        2.34        1.56      0.49 o 
  -7   2  11        0.03       -0.10      0.40 o 
  -6   2  11        2.57        4.03      0.47 o 
  -5   2  11       27.91       25.28      0.78 o 
  -4   2  11        0.79        1.10      0.35 o 
  -3   2  11      221.48      227.79      4.28 o 
  -2   2  11      236.10      217.17      3.63 o 
  -1   2  11        8.13       11.38      0.53 o 
   0   2  11        0.53        0.24      0.29 o 
   1   2  11      246.89      218.86      4.07 o 
   2   2  11      119.56      110.67      3.42 o 
   3   2  11        6.97        5.32      0.57 o 
   4   2  11       52.21       46.59      1.78 o 
   5   2  11        0.07       -0.49      0.49 o 
   6   2  11       72.13       74.85      2.59 o 
   7   2  11        0.00       -0.25      0.61 o 
  -7   3  11        0.07        0.46      0.43 o 
  -6   3  11        0.35       -0.28      0.35 o 
  -5   3  11        1.22        3.31      0.50 o 
  -4   3  11       12.32       11.58      0.67 o 
  -3   3  11        1.28        0.21      0.32 o 
  -2   3  11        9.54        8.45      0.60 o 
  -1   3  11      144.48      163.01      3.11 o 
   0   3  11       14.32        8.16      0.51 o 
   1   3  11       43.11       52.04      1.30 o 
   2   3  11       21.06       12.24      0.72 o 
   3   3  11       32.61       24.85      1.03 o 
   4   3  11        4.20        3.17      0.59 o 
   5   3  11        5.17        4.35      0.70 o 
   6   3  11       21.46       24.21      1.38 o 
  -7   4  11        0.12        0.05      0.47 o 
  -6   4  11        2.11        1.01      0.46 o 
  -5   4  11       12.19       14.49      0.77 o 
  -4   4  11       44.42       35.74      1.16 o 
  -3   4  11       70.92       73.18      1.75 o 
  -2   4  11       15.20       12.67      0.57 o 
  -1   4  11        2.77        3.80      0.42 o 
   0   4  11       88.02       96.82      2.06 o 
   1   4  11      175.23      189.83      4.02 o 
   2   4  11      304.67      308.40      5.58 o 
   3   4  11        4.55        4.47      0.54 o 
   4   4  11       36.42       38.80      1.55 o 
   5   4  11       20.30       20.12      1.23 o 
   6   4  11        0.60        0.90      0.62 o 
  -7   5  11        9.44        7.80      0.71 o 
  -6   5  11        1.82        1.12      0.48 o 
  -5   5  11        1.21        1.46      0.51 o 
  -4   5  11       23.79       30.78      1.08 o 
  -3   5  11        2.08        2.16      0.51 o 
  -2   5  11       32.70       36.53      1.13 o 
  -1   5  11        1.83        0.19      0.34 o 
   0   5  11       53.17       63.08      1.52 o 
   1   5  11        5.47        5.96      0.49 o 
   2   5  11       28.73       31.62      1.42 o 
   3   5  11       40.60       39.25      1.16 o 
   4   5  11       28.72       29.25      1.17 o 
   5   5  11        0.27       -0.15      0.62 o 
   6   5  11       25.81       22.82      1.36 o 
  -6   6  11        1.15        1.56      0.52 o 
  -5   6  11        0.16        0.45      0.47 o 
  -4   6  11       12.98       11.37      0.72 o 
  -3   6  11        6.71        0.56      0.42 o 
  -2   6  11        4.82        1.15      0.43 o 
  -1   6  11        2.77        0.45      0.47 o 
   0   6  11       25.81       24.12      1.07 o 
   1   6  11      175.09      163.33      3.78 o 
   2   6  11       16.65       10.98      0.63 o 
   3   6  11       29.27       27.72      0.99 o 
   4   6  11        7.99        6.95      0.60 o 
   5   6  11        0.72        0.16      0.49 o 
  -6   7  11        0.00        0.49      0.51 o 
  -5   7  11        5.08        2.99      0.72 o 
  -4   7  11        1.62        0.93      0.46 o 
  -3   7  11       21.39       28.30      1.20 o 
  -2   7  11       48.75       55.08      1.73 o 
  -1   7  11       14.54       21.01      1.46 o 
   0   7  11       96.92       94.99      2.50 o 
   1   7  11        4.88        6.16      0.67 o 
   2   7  11       52.31       58.11      1.80 o 
   3   7  11       65.21       71.75      3.02 o 
   4   7  11       12.79       13.11      0.78 o 
   5   7  11        7.88       10.01      1.86 o 
  -5   8  11        0.06        0.15      0.51 o 
  -4   8  11        1.06        0.52      0.47 o 
  -3   8  11        2.36        1.24      0.46 o 
  -2   8  11       15.88       10.73      1.26 o 
  -1   8  11        3.09        2.48      0.58 o 
   0   8  11        5.90        5.08      0.66 o 
   1   8  11        2.59        1.47      0.55 o 
   2   8  11       20.18       16.90      1.31 o 
   3   8  11        1.18        2.38      0.74 o 
   4   8  11        0.55        2.51      0.80 o 
  -4   9  11        0.88        0.46      0.51 o 
  -3   9  11       11.16        7.99      0.86 o 
  -2   9  11       12.03       14.37      0.94 o 
  -1   9  11        1.05        1.01      0.55 o 
   0   9  11       12.32       17.36      1.69 o 
   1   9  11        7.53        9.03      1.02 o 
   2   9  11        4.04        7.68      1.04 o 
   3   9  11        0.01        1.22      0.77 o 
  -2  10  11        6.80        5.44      0.72 o 
  -1  10  11        1.50        2.66      0.83 o 
   0  10  11        3.43        6.58      1.03 o 
   1  10  11        4.20        5.04      0.94 o 
   2  10  11        0.01       -0.84      1.05 o 
  -7   0  12        7.32        9.56      0.82 o 
  -6   0  12       19.96       29.08      1.23 o 
  -5   0  12       43.24       60.46      2.23 o 
  -4   0  12       21.74       14.87      1.52 o 
  -3   0  12       13.54       12.80      0.97 o 
  -2   0  12      351.25      360.95     10.63 o 
  -1   0  12        2.39        2.33      0.61 o 
   0   0  12     1190.89     1183.81     28.59 o 
   1   0  12       43.48       40.23      1.63 o 
   2   0  12      644.99      666.02     22.73 o 
   3   0  12      296.51      301.86     10.94 o 
   4   0  12       38.58       35.31      2.25 o 
   5   0  12       26.49       24.09      1.86 o 
   6   0  12      195.94      190.02      7.59 o 
  -7   1  12       30.23       32.89      1.09 o 
  -6   1  12       53.14       56.22      1.26 o 
  -5   1  12       11.05        8.14      0.54 o 
  -4   1  12       72.28       71.74      1.73 o 
  -3   1  12       32.75       39.40      1.03 o 
  -2   1  12      555.73      546.61      9.62 o 
  -1   1  12       54.79       52.57      1.42 o 
   0   1  12      522.06      492.99      9.99 o 
   1   1  12        1.03        1.25      0.64 o 
   2   1  12       58.27       62.68      1.78 o 
   3   1  12        3.64        3.95      0.73 o 
   4   1  12        0.14        0.44      0.52 o 
   5   1  12        9.50       11.77      0.98 o 
   6   1  12       15.62       11.15      1.01 o 
  -7   2  12       37.52       37.77      1.18 o 
  -6   2  12       19.84       20.12      0.92 o 
  -5   2  12        1.94        2.94      0.41 o 
  -4   2  12       51.38       57.09      1.33 o 
  -3   2  12      283.58      288.90      5.48 o 
  -2   2  12       95.50       92.27      1.81 o 
  -1   2  12      490.92      496.83      8.78 o 
   0   2  12      119.41      117.38      2.44 o 
   1   2  12      370.12      375.49      7.75 o 
   2   2  12        0.34        0.40      0.44 o 
   3   2  12        4.31        5.53      0.69 o 
   4   2  12      153.91      152.98      4.34 o 
   5   2  12        2.90        6.92      1.12 o 
   6   2  12       61.81       61.93      3.17 o 
  -7   3  12       23.20       20.78      1.00 o 
  -6   3  12       18.38       15.34      0.83 o 
  -5   3  12        0.11        0.19      0.42 o 
  -4   3  12      165.57      174.92      3.52 o 
  -3   3  12       43.12       54.06      1.38 o 
  -2   3  12        0.79       -0.18      0.30 o 
  -1   3  12      190.83      182.98      5.11 o 
   0   3  12      196.33      197.76      3.78 o 
   1   3  12      188.00      195.17      4.33 o 
   2   3  12      245.16      266.94      5.71 o 
   3   3  12      110.74      108.68      2.69 o 
   4   3  12       72.40       85.09      4.25 o 
   5   3  12       19.82       18.20      1.19 o 
   6   3  12        4.36        3.54      0.76 o 
  -7   4  12        2.80        0.16      0.50 o 
  -6   4  12        0.55        0.27      0.47 o 
  -5   4  12       67.75       65.16      1.97 o 
  -4   4  12        1.14       -0.02      0.51 o 
  -3   4  12       93.86       94.48      2.14 o 
  -2   4  12       36.08       31.68      1.07 o 
  -1   4  12      216.32      225.91      7.04 o 
   0   4  12        0.03       -0.05      0.35 o 
   1   4  12       45.28       47.04      1.50 o 
   2   4  12       87.33       85.92      2.27 o 
   3   4  12       28.84       26.64      1.12 o 
   4   4  12       96.29       99.46      5.37 o 
   5   4  12        1.38        0.05      0.54 o 
   6   4  12       58.63       67.01      4.48 o 
  -6   5  12       18.20       15.48      0.89 o 
  -5   5  12        6.95        8.31      0.67 o 
  -4   5  12        9.44       10.03      0.70 o 
  -3   5  12       88.54       85.41      2.02 o 
  -2   5  12      228.71      256.17      5.56 o 
  -1   5  12       79.08       89.18      2.16 o 
   0   5  12      181.24      184.57      6.48 o 
   1   5  12        9.77        9.79      1.04 o 
   2   5  12      141.72      131.16      3.14 o 
   3   5  12        2.05        2.81      0.54 o 
   4   5  12        4.37        4.96      0.64 o 
   5   5  12      117.67      119.81      4.30 o 
  -6   6  12       11.53       11.52      0.85 o 
  -5   6  12       56.26       50.10      1.54 o 
  -4   6  12        0.74        1.11      0.47 o 
  -3   6  12      126.24      131.57      3.25 o 
  -2   6  12        0.83        1.70      0.46 o 
  -1   6  12       76.62       76.69      3.31 o 
   0   6  12       21.82       23.78      1.34 o 
   1   6  12      157.55      156.98      3.73 o 
   2   6  12       79.84       80.70      2.23 o 
   3   6  12       66.56       69.01      2.22 o 
   4   6  12       28.48       24.33      1.13 o 
   5   6  12       14.94       14.32      1.09 o 
  -5   7  12       18.45       18.60      0.96 o 
  -4   7  12       55.76       54.45      1.67 o 
  -3   7  12        3.41        3.76      0.63 o 
  -2   7  12       87.19       92.58      4.12 o 
  -1   7  12       23.46       21.50      1.11 o 
   0   7  12       33.84       31.91      1.30 o 
   1   7  12       28.97       28.16      1.23 o 
   2   7  12       46.15       39.11      1.45 o 
   3   7  12       39.47       41.60      1.54 o 
   4   7  12       49.09       46.81      2.01 o 
  -4   8  12       12.21       17.18      1.42 o 
  -3   8  12        8.83        7.15      0.92 o 
  -2   8  12       39.88       45.93      1.94 o 
  -1   8  12       47.33       48.11      1.67 o 
   0   8  12       23.88       21.08      1.10 o 
   1   8  12       34.55       25.90      1.21 o 
   2   8  12       12.56       12.57      0.89 o 
   3   8  12       12.01       19.99      1.39 o 
  -3   9  12        1.12        2.40      0.84 o 
  -2   9  12      103.86      111.95      2.98 o 
  -1   9  12       11.54       13.36      0.96 o 
   0   9  12       73.96       77.24      4.47 o 
   1   9  12       18.55       17.79      1.13 o 
   2   9  12       26.41       28.24      1.67 o 
  -7   1  13        8.59        9.62      0.87 o 
  -6   1  13        2.43        3.29      0.58 o 
  -5   1  13       30.82       38.02      1.52 o 
  -4   1  13        2.42        4.05      0.49 o 
  -3   1  13        6.97       10.44      0.65 o 
  -2   1  13       48.94       52.27      1.42 o 
  -1   1  13      154.42      149.77      3.03 o 
   0   1  13        0.01       -0.31      0.34 o 
   1   1  13        5.55        8.61      0.68 o 
   2   1  13      123.26      121.55      3.57 o 
   3   1  13      172.80      164.71      4.61 o 
   4   1  13       24.17       21.78      1.26 o 
   5   1  13        2.46        1.70      0.64 o 
  -6   2  13        3.10        3.16      0.55 o 
  -5   2  13        0.94        0.83      0.44 o 
  -4   2  13        1.17        0.77      0.35 o 
  -3   2  13        2.43        1.01      0.53 o 
  -2   2  13       22.28       20.66      0.87 o 
  -1   2  13        9.96        7.30      0.58 o 
   0   2  13       27.13       37.00      1.14 o 
   1   2  13       10.57       10.13      0.99 o 
   2   2  13       29.37       31.59      1.23 o 
   3   2  13        0.19        0.00      0.58 o 
   4   2  13       60.14       60.94      2.24 o 
   5   2  13        0.54        1.19      0.64 o 
  -6   3  13        0.43        0.16      0.48 o 
  -5   3  13        8.54        8.27      0.67 o 
  -4   3  13        3.13        3.25      0.53 o 
  -3   3  13        7.67        8.23      0.62 o 
  -2   3  13        1.22        0.20      0.39 o 
  -1   3  13        1.53        0.68      0.38 o 
   0   3  13       20.81       16.63      1.06 o 
   1   3  13        0.79       -0.27      0.43 o 
   2   3  13       62.89       67.20      1.91 o 
   3   3  13       20.14       21.44      1.21 o 
   4   3  13        6.66        7.00      0.91 o 
   5   3  13        3.19        3.27      0.74 o 
  -6   4  13        0.04       -0.10      0.48 o 
  -5   4  13        1.31        1.53      0.52 o 
  -4   4  13       11.61       12.09      0.74 o 
  -3   4  13        8.19        6.72      0.60 o 
  -2   4  13        2.69        2.02      0.42 o 
  -1   4  13       15.35       18.12      0.89 o 
   0   4  13       28.02       29.27      1.99 o 
   1   4  13       11.09        6.99      0.66 o 
   2   4  13        0.28        1.09      0.51 o 
   3   4  13       59.38       59.56      1.83 o 
   4   4  13        3.84        3.68      1.23 o 
   5   4  13        8.59        7.72      0.93 o 
  -5   5  13        2.85        2.78      0.56 o 
  -4   5  13        5.53        6.52      0.64 o 
  -3   5  13        7.81        8.77      0.98 o 
  -2   5  13       22.48       32.04      1.13 o 
  -1   5  13        1.72        1.51      0.74 o 
   0   5  13        2.50        2.98      1.10 o 
   1   5  13       14.66       14.20      0.86 o 
   2   5  13       15.94       13.59      1.41 o 
   3   5  13        1.80        1.14      0.71 o 
   4   5  13        0.06       -0.51      0.78 o 
  -5   6  13       12.31       16.87      1.11 o 
  -4   6  13        0.64        0.71      0.51 o 
  -3   6  13        4.45        4.41      0.88 o 
  -2   6  13       39.78       41.14      1.85 o 
  -1   6  13       39.60       31.53      1.33 o 
   0   6  13        0.05        0.32      0.48 o 
   1   6  13        0.05        0.14      0.70 o 
   2   6  13        5.21        4.64      0.82 o 
   3   6  13        6.84        6.54      0.69 o 
   4   6  13       17.40       20.53      1.10 o 
  -4   7  13        4.49        4.06      1.22 o 
  -3   7  13        0.70        0.92      0.48 o 
  -2   7  13       31.27       40.05      1.52 o 
  -1   7  13        0.11        0.51      0.84 o 
   0   7  13      104.80      114.09      2.97 o 
   1   7  13       31.59       30.85      1.30 o 
   2   7  13        2.78        4.77      0.85 o 
   3   7  13        0.30       -0.19      0.66 o 
  -3   8  13        7.65        9.60      0.92 o 
  -2   8  13        3.87        4.34      0.98 o 
  -1   8  13       14.72       12.49      0.92 o 
   0   8  13        9.27       12.60      0.93 o 
   1   8  13       38.35       47.11      1.69 o 
   2   8  13        7.23        5.69      0.75 o 
  -6   0  14       73.10       78.88      2.84 o 
  -5   0  14       34.01       23.06      1.40 o 
  -4   0  14       23.09       20.98      1.32 o 
  -3   0  14       51.31       44.03      1.85 o 
  -2   0  14        5.23        8.51      0.90 o 
  -1   0  14      276.10      250.21      6.74 o 
   0   0  14       29.06       14.71      1.09 o 
   1   0  14      168.09      159.93      6.35 o 
   2   0  14       40.22       36.12      2.31 o 
   3   0  14        9.77       11.17      1.33 o 
   4   0  14        0.23        0.14      0.86 o 
   5   0  14       47.30       45.82      2.88 o 
  -6   1  14        0.04       -0.45      0.51 o 
  -5   1  14       32.52       31.46      1.56 o 
  -4   1  14       55.68       64.98      1.70 o 
  -3   1  14      121.71      110.98      2.46 o 
  -2   1  14       50.88       45.71      1.35 o 
  -1   1  14      163.91      153.23      3.13 o 
   0   1  14       18.32       16.48      0.92 o 
   1   1  14       60.40       48.46      1.56 o 
   2   1  14       83.58       80.29      3.78 o 
   3   1  14        3.66        5.63      0.77 o 
   4   1  14       89.92       97.38      3.18 o 
   5   1  14        2.29        1.95      0.75 o 
  -6   2  14        8.14        7.00      0.70 o 
  -5   2  14        3.67        6.07      1.25 o 
  -4   2  14       28.91       29.46      1.07 o 
  -3   2  14        5.88        5.27      0.58 o 
  -2   2  14       80.48       76.45      1.88 o 
  -1   2  14       13.13       10.57      0.67 o 
   0   2  14        8.80        6.52      0.66 o 
   1   2  14       19.61       15.70      1.23 o 
   2   2  14        3.09        6.84      0.79 o 
   3   2  14       37.48       44.47      1.99 o 
   4   2  14        1.69        2.02      0.66 o 
  -5   3  14       52.14       51.72      1.54 o 
  -4   3  14        6.69        5.69      0.73 o 
  -3   3  14        0.16       -0.47      0.47 o 
  -2   3  14       77.67       69.61      1.75 o 
  -1   3  14        3.02        0.95      0.40 o 
   0   3  14      213.44      202.92      4.78 o 
   1   3  14       30.94       23.81      1.29 o 
   2   3  14      186.75      187.80      4.30 o 
   3   3  14       10.23        8.53      0.90 o 
   4   3  14       53.48       55.17      2.19 o 
  -5   4  14       14.95       18.41      1.00 o 
  -4   4  14       24.31       23.47      1.37 o 
  -3   4  14       40.69       42.49      1.59 o 
  -2   4  14      216.85      235.53      5.35 o 
  -1   4  14        0.17        0.21      0.67 o 
   0   4  14      113.76      113.64      3.44 o 
   1   4  14        7.85        9.10      0.76 o 
   2   4  14       49.33       48.87      1.64 o 
   3   4  14       13.14       20.87      1.28 o 
   4   4  14        0.03       -0.13      0.62 o 
  -4   5  14       34.57       33.47      1.55 o 
  -3   5  14       93.64      107.86      3.01 o 
  -2   5  14       22.84       22.85      1.25 o 
  -1   5  14       17.80       21.69      1.85 o 
   0   5  14      119.54      111.36      3.62 o 
   1   5  14       19.16       15.98      1.19 o 
   2   5  14       51.72       57.47      1.81 o 
   3   5  14        0.06        0.67      0.55 o 
  -4   6  14       50.11       51.70      1.60 o 
  -3   6  14        0.87        0.97      0.60 o 
  -2   6  14        1.26        1.68      0.62 o 
  -1   6  14       21.31       21.23      1.54 o 
   0   6  14       21.58       14.53      1.21 o 
   1   6  14        7.61        5.89      1.30 o 
   2   6  14        1.99        4.91      0.90 o 
   3   6  14       50.03       47.53      2.09 o 
  -3   7  14        0.95        0.58      0.60 o 
  -2   7  14       40.31       47.02      2.04 o 
  -1   7  14       51.34       54.76      2.20 o 
   0   7  14       21.43       23.82      1.58 o 
   1   7  14        6.41        4.67      0.93 o 
  -5   1  15        0.09        0.20      0.48 o 
  -4   1  15       16.86       18.63      0.91 o 
  -3   1  15        7.42        6.69      0.63 o 
  -2   1  15        0.02        0.27      0.82 o 
  -1   1  15        8.39       10.54      0.71 o 
   0   1  15        0.11       -0.03      0.67 o 
   1   1  15       39.56       33.33      1.59 o 
   2   1  15       62.76       58.97      2.21 o 
   3   1  15       30.19       31.29      1.71 o 
   4   1  15        9.38       12.74      2.08 o 
  -5   2  15        1.27        1.86      0.67 o 
  -4   2  15        3.21        2.00      0.61 o 
  -3   2  15       13.88       14.36      0.81 o 
  -2   2  15       42.39       37.50      1.23 o 
  -1   2  15       12.93       15.89      0.84 o 
   0   2  15       72.96       71.81      2.12 o 
   1   2  15       14.81       14.73      0.92 o 
   2   2  15       44.06       53.38      2.10 o 
   3   2  15       99.83       96.06      3.15 o 
  -4   3  15        5.62        7.31      0.82 o 
  -3   3  15        1.77        1.84      0.60 o 
  -2   3  15        0.14       -0.02      0.43 o 
  -1   3  15       81.80       86.62      2.40 o 
   0   3  15       13.77       15.80      0.95 o 
   1   3  15       33.21       29.35      2.12 o 
   2   3  15        4.28        3.51      1.67 o 
   3   3  15       24.54       23.58      1.41 o 
  -4   4  15        3.38        5.42      0.77 o 
  -3   4  15        0.23       -0.23      0.55 o 
  -2   4  15        4.75        5.98      0.78 o 
  -1   4  15        2.13        2.96      0.84 o 
   0   4  15       17.91       18.21      1.04 o 
   1   4  15        1.67        3.22      1.37 o 
   2   4  15        0.23       -0.53      0.53 o 
   3   4  15       28.26       28.99      1.71 o 
  -3   5  15        1.45       -0.32      0.58 o 
  -2   5  15        0.05        0.19      0.74 o 
  -1   5  15       20.73       24.33      2.11 o 
   0   5  15       14.11       13.71      1.61 o 
   1   5  15        1.47        0.01      1.36 o 
   2   5  15        9.43        5.10      0.71 o 
  -2   6  15        0.14       -0.48      0.75 o 
  -1   6  15        0.28        1.42      1.54 o 
   0   6  15        0.61        1.01      1.12 o 
   1   6  15        0.16        1.61      0.75 o 
  -4   0  16       39.53       51.44      2.23 o 
  -3   0  16       14.38       16.96      2.23 o 
  -2   0  16      123.73      105.73      4.24 o 
  -1   0  16       48.74       44.04      1.96 o 
   0   0  16      193.24      188.56      7.51 o 
   1   0  16       21.78       20.38      1.91 o 
   2   0  16       41.91       36.64      2.44 o 
  -3   1  16        4.36        5.15      0.63 o 
  -2   1  16       10.80        9.26      0.71 o 
  -1   1  16        3.05        5.95      0.64 o 
   0   1  16        2.54        4.97      0.69 o 
   1   1  16        3.58        2.24      0.68 o 
   2   1  16       20.77       30.69      1.64 o 
  -3   2  16       48.95       51.73      1.56 o 
  -2   2  16        4.49        4.90      0.78 o 
  -1   2  16        3.26        3.74      1.20 o 
   0   2  16      100.22       87.73      2.49 o 
   1   2  16        1.21        3.78      0.78 o 
   2   2  16      115.41      124.02      4.22 o 
  -3   3  16       42.51       45.24      1.73 o 
  -2   3  16        9.06       10.23      0.89 o 
  -1   3  16      113.38      113.66      3.00 o 
   0   3  16       51.61       50.23      1.76 o 
   1   3  16       30.82       34.66      1.47 o 
  -2   4  16       11.08        9.89      1.13 o 
  -1   4  16       14.14       15.50      1.97 o 
   0   4  16        0.29       -0.68      0.68 o 
                                                 
